# Supplementary material for: A single-cell transcriptomic atlas tracking the neural basis of division of labour in an ant superorganism
Source: Nat Ecol Evol. 2022 Jun 16;6(8):1191–204. doi: 10.1038/s41559-022-01784-1 (PMC9349048; doi:10.1038/s41559-022-01784-1)
Supplement: Supplementary file 3 — Cell number and annotation for each Monomorium cell cluster. [file 41559_2022_1784_MOESM3_ESM.xlsx]

## Sheet: S1-1 Cluster annotation
Data S1-1. Cell number and annotation for each Monomorium cell cluster.
Cluster ID	Total number of cells	Class	Type	Number of cells per biological replicate per adult phenotype																					Marker genes
				Worker						Queen					Gyne					Male
				Total	Worker-1	Worker-2	Worker-3	Worker-4	Worker-5	Total	Queen-1	Queen-2	Queen-3	Queen-4	Total	Gyne-1	Gyne-2	Gyne-3	Gyne-4	Total	Male-1	Male-2	Male-3	Male-4
8	7358	neurons	Kenyon cells (Class A)	2302	283	381	571	840	227	1671	557	552	359	203	1944	319	222	707	696	1441	391	408	309	333	PKA-C1, trio, PLCε, CaMKII, Mblk-1
14	4847	neurons	Kenyon cells (Class A)	2132	263	403	479	761	226	1084	417	399	184	84	1044	190	139	399	316	587	166	206	112	103	PKA-C1, trio, PLCε, CaMKII, Mblk-1
18	4491	neurons	Kenyon cells (Class A)	1591	199	301	340	571	180	1131	389	406	224	112	1040	180	106	347	407	729	190	220	164	155	PKA-C1, trio, PLCε, CaMKII, Mblk-1
23	3485	neurons	Kenyon cells (Class A)	1020	135	153	277	356	99	889	326	314	157	92	850	172	67	330	281	726	191	181	191	163	PKA-C1, trio, PLCε, CaMKII, Mblk-1
26	3107	neurons	Kenyon cells (Class A)	1292	170	236	279	462	145	709	259	295	109	46	920	161	125	373	261	186	58	73	41	14	PKA-C1, trio, PLCε, CaMKII, Mblk-1
31	2715	neurons	Kenyon cells (Class A)	1143	138	232	254	405	114	817	344	318	103	52	724	143	95	293	193	31	7	9	15	0	PKA-C1, trio, PLCε, CaMKII, Mblk-1
33	2547	neurons	Kenyon cells (Class A)	1557	193	342	314	534	174	504	178	203	79	44	231	58	18	79	76	255	62	96	67	30	PKA-C1, trio, PLCε, CaMKII, Mblk-1
35	2470	neurons	Kenyon cells (Class A)	1294	193	259	287	414	141	514	176	200	95	43	413	78	41	147	147	249	59	56	89	45	PKA-C1, trio, PLCε, CaMKII, Mblk-1
5	8945	neurons	Kenyon cells (Class B)	4816	713	916	1137	1429	621	2030	626	820	285	299	1379	370	149	404	456	720	102	148	232	238	PKA-C1, trio, PLCε,dati, Rbp6, Cow
13	5014	neurons	Kenyon cells (Class B)	332	39	39	76	130	48	710	217	249	155	89	998	153	174	394	277	2974	721	885	762	606	PKA-C1, trio, PLCε,dati, Rbp6, Cow
21	3867	neurons	Kenyon cells (Class B)	1469	202	257	306	424	280	899	297	369	125	108	860	208	101	272	279	639	109	135	184	211	PKA-C1, trio, PLCε,dati, Rbp6, Cow
37	2152	neurons	Kenyon cells (Class B)	510	77	68	132	175	58	415	139	142	74	60	670	130	80	197	263	557	108	156	157	136	PKA-C1, trio, PLCε,dati, Rbp6, Cow
6	7851	neurons	optic lobe neurons (Medulla)	846	111	145	159	344	87	1161	420	472	182	87	2035	351	298	774	612	3809	850	1065	785	1109	Octbeta1R, Ih, VGlut
15	4797	neurons	optic lobe neurons (LC)	488	97	85	99	141	66	916	359	348	124	85	1070	241	161	403	265	2323	566	662	507	588	Octbeta1R, Ih, ct
16	4737	neurons	optic lobe neurons (T4/T5)	0	0	0	0	0	0	481	156	227	54	44	1200	215	183	468	334	3056	721	883	709	743	Octbeta1R, ct, Nlg2, Drgx
20	3938	neurons	optic lobe neurons (LMC)	124	20	23	26	49	6	1069	390	435	147	97	1129	187	140	405	397	1616	364	389	408	455	Octbeta1R, Ih, VGlut, bt, ort, qvr
25	3334	neurons	optic lobe neurons (Medulla)	18	4	5	3	5	1	152	36	94	16	6	1027	172	127	388	340	2137	544	645	433	515	Octbeta1R, Ih, ct, bt
27	2972	neurons	optic lobe neurons (Medulla)	35	11	5	6	12	1	268	97	120	35	16	1103	221	104	424	354	1566	326	473	434	333	Octbeta1R, Ih, VGlut, bt
42	115	neurons	photoreceptors	0	0	0	0	0	0	18	5	7	4	2	25	6	2	12	5	72	19	19	9	25	ninaB, ninaC, trp
11	6175	neurons	olfactory projection neurons	2340	302	490	511	743	294	1745	583	738	245	179	1376	308	164	476	428	714	158	168	185	203	Sulf1, acj6
34	2474	neurons	monoaminergic neurons	676	98	127	137	191	123	546	155	228	102	61	610	113	61	188	248	642	116	146	242	138	Vmat, DAT, Ple, Ddc
38	1818	neurons	monoaminergic neurons	571	74	109	126	190	72	528	186	186	94	62	385	90	44	156	95	334	93	106	67	68	Vmat, DAT, Ple, Ddc
0	15467	neurons		3860	506	703	847	1350	454	4224	1523	1574	698	429	3615	630	445	1353	1187	3768	992	938	1023	815
1	12666	neurons		3391	487	654	774	1030	446	3192	1149	1148	479	416	2924	533	363	1070	958	3159	813	698	1042	606
2	10847	neurons		2846	385	557	653	862	389	2545	932	903	435	275	2510	466	310	968	766	2946	637	682	785	842
3	9528	neurons		3461	422	689	779	1053	518	2179	562	918	368	331	2793	527	489	1282	495	1095	158	205	381	351
4	9264	neurons		2090	214	298	526	803	249	2385	910	880	391	204	2557	481	311	969	796	2232	460	549	620	603
7	7832	neurons		1799	240	327	384	613	235	1651	592	628	275	156	1838	352	224	638	624	2544	663	581	739	561
9	7296	neurons		1919	212	351	448	655	253	2146	756	843	347	200	1568	280	182	636	470	1663	364	411	519	369
10	6308	neurons		1514	243	287	329	491	164	1623	582	610	251	180	1620	323	180	579	538	1551	383	347	519	302
12	5369	neurons		1162	138	277	215	389	143	1163	245	425	304	189	1980	369	337	692	582	1064	193	173	334	364
19	4199	neurons		1563	177	340	350	483	213	1221	432	485	193	111	920	176	124	328	292	495	124	121	115	135
28	2865	neurons		554	72	99	122	179	82	712	250	286	112	64	660	126	77	257	200	939	235	254	249	201
30	2772	neurons		1022	149	214	204	296	159	704	186	315	107	96	621	150	83	206	182	425	71	91	127	136
41	779	neurons		271	35	49	46	104	37	212	84	72	36	20	155	20	20	59	56	141	39	27	40	35
17	4603	glia	astrocytes	1468	222	268	328	461	189	1395	415	563	246	171	1032	256	134	265	377	708	119	127	155	307	Gs1, Gat, moody
36	2229	glia	astrocytes	401	60	69	88	130	54	390	112	145	83	50	503	84	73	167	179	935	225	237	180	293	Gs1, Gat, moody, e
40	1205	glia	astrocytes	52	4	5	14	21	8	101	20	46	24	11	321	51	46	112	112	731	188	177	152	214	Gs1, Gat, moody, e
22	3798	glia	ensheathing glia	860	98	136	218	312	96	1260	376	511	217	156	951	189	153	245	364	727	157	175	144	251	Tsf1, Idgf4, CG8745, e, Gat
29	2781	glia	surface glia	945	137	163	199	329	117	700	227	277	108	88	587	141	89	158	199	549	108	128	131	182	Mdr49, vkg, Tret1-1, Indy
39	1260	glia	cortex glia	329	48	51	73	110	47	317	103	118	63	33	330	69	41	104	116	284	54	71	51	108	wrapper, zyd, Idgf4, e
24	3353	glia		1223	152	240	267	416	148	805	237	293	168	107	1062	197	137	350	378	263	35	42	114	72	Gs1, Idgf4
32	2737	glia		763	90	132	190	266	85	716	235	242	132	107	674	154	93	228	199	584	143	111	172	158	Idgf4, Tret1-1

## Sheet: S1-2 Marker references
Data S1-2. Literature references for marker genes.
Gene symbol	Cell type	Citation	PMID	Title
Pka-C1	Kenyon cells	Vincent Croset, et al. 2018	29671739	Cellular diversity in the Drosophila midbrain revealed by single-cell transcriptomics
Pka-C1	Kenyon cells	Lihong Sheng, et al. 2020	32875108	Social reprogramming in ants induces longevity-associated glia remodeling
PLCε	Kenyon cells	Shota Suenami, et al. 2016	27351839	Analysis of the Differentiation of Kenyon Cell Subtypes Using Three Mushroom Body-Preferential Genes during Metamorphosis in the Honeybee (Apis mellifera L.)
PLCε	Kenyon cells	Lihong Sheng, et al. 2020	32875108	Social reprogramming in ants induces longevity-associated glia remodeling
trio	Kenyon cells	Takeshi Awasaki, et al. 2000	10798397	The Drosophila Trio Plays an Essential Role in Patterning of Axons by Regulating Their Directional Extension
CaMKII	large (non-compact) Kenyon cells	Azusa Kamikouchi, et al. 2000	10701869	Concentrated expression of Ca2+/ calmodulin-dependent protein kinase II and protein kinase C in the mushroom bodies of the brain of the honeybee Apis mellifera L.
Mblk-1	large (non-compact) Kenyon cells	Hideaki Takeuchi, et al. 2001	11881813	Identification of a novel gene, Mblk-1, that encodes a putative transcription factor expressed preferentially in the large-type Kenyon cells of the honeybee brain.
Drgx	Optic lobe T4/T5	Kristofer Davie, et al. 2018	29909982	A Single-Cell Transcriptome Atlas of the Aging Drosophila Brain
ort	Optic lobe LMCs	Antonios Pantazis, et al. 2008	18632929	Distinct Roles for Two Histamine Receptors (hclA and hclB) at the Drosophila Photoreceptor Synapse
ninaB	Photoreceptors	Olaf Voolstra, et al. 2010	19889630	NinaB Is Essential for Drosophila Vision but Induces Retinal Degeneration in Opsin-deficient Photoreceptors
ninaC	Photoreceptors	Craig Montell, et al. 1988	2449973	The Drosophila ninaC locus encodes two photoreceptor cell specific proteins with domains homologous to protein kinases and the myosin heavy chain head
trp	Photoreceptors	Barbara A Niemeyer, et al. 1996	8646774	The Drosophila Light-Activated Conductance Is Composed of the Two Channels TRP and TRP
acj6	Olfactory projectional neuron	TakakiKomiyama, et al.2013	12553905	From Lineage to Wiring Specificity: POU Domain Transcription Factors Control Precise Connections of Drosophila Olfactory Projection Neurons
Vmat	Monoaminergic neurons	Christina L Greer, et al. 2005	15849736	A splice variant of the Drosophila vesicular monoamine transporter contains a conserved trafficking domain and functions in the storage of dopamine, serotonin, and octopamine
DAT	Monoaminergic neurons	P Pörzgen, et al. 2001	11125028	The antidepressant-sensitive dopamine transporter in Drosophila melanogaster: a primordial carrier for catecholamines.
Ddc	Monoaminergic neurons	M S Livingstone, et al. 1983	6133219	Genetic dissection of monoamine neurotransmitter synthesis in Drosophila.
ple	Monoaminergic neurons	Thomas Riemensperger, et al. 2011	21187381	Behavioral consequences of dopamine deficiency in the Drosophila central nervous system.
Gs1	Astrocytes	Benjamin Richier, et al. 2017	28827667	Lapsyn controls branch extension and positioning of astrocyte-like glia in the Drosophila optic lobe
Gat	Astrocytes	Benjamin Richier, et al. 2017	28827667	Lapsyn controls branch extension and positioning of astrocyte-like glia in the Drosophila optic lobe
Tsf1	Ensheathing glia	Kristofer Davie, et al. 2018	29909982	A Single-Cell Transcriptome Atlas of the Aging Drosophila Brain
CG8745	Ensheathing glia	Kristofer Davie, et al. 2018	29909982	A Single-Cell Transcriptome Atlas of the Aging Drosophila Brain
Idgf4	Ensheathing glia	Kristofer Davie, et al. 2018	29909982	A Single-Cell Transcriptome Atlas of the Aging Drosophila Brain
Mdr49	Surface glia	Michael K DeSalvo, et al. 2014	25426014	The Drosophila surface glia transcriptome: evolutionary conserved blood-brain barrier processes
vkg	Surface glia	Michael K DeSalvo, et al. 2014	25426014	The Drosophila surface glia transcriptome: evolutionary conserved blood-brain barrier processes
Indy	Surface glia	Michael K DeSalvo, et al. 2014	25426014	The Drosophila surface glia transcriptome: evolutionary conserved blood-brain barrier processes
wrapper	Cotex glia	Jaeda C Coutinho-Budd, et al. 2017	29138279	The secreted neurotrophin Spätzle 3 promotes glial morphogenesis and supports neuronal survival and function
zyd	Cotex glia	Jan E Melom, et al. 2013	23325253	Mutation of a NCKX eliminates glial microdomain calcium oscillations and enhances seizure susceptibility
