# Supplementary material for: A single-cell transcriptomic atlas tracking the neural basis of division of labour in an ant superorganism
Source: Nat Ecol Evol. 2022 Jun 16;6(8):1191–204. doi: 10.1038/s41559-022-01784-1 (PMC9349048; doi:10.1038/s41559-022-01784-1)
Supplement: Supplementary file 4 — Single-cell datasets of other insects used in this study. [file 41559_2022_1784_MOESM4_ESM.xlsx]

## Sheet: S2-1 H. sal. (Sheng)
Data S2-1. Cell number and annotation for each cluster of the Harpegnathos midbrain dataset from Sheng et al (2020).
Cluster ID	Total number of cells	Original annotation	Curated annotation	Number of cells per adult phenotype		Comments
				Worker	Gamergate
0	1148	Class I Kenyon cells	Kenyon cells (Class A)	654	494
1	1080	Class I Kenyon cells	Kenyon cells (Class A)	626	454
2	2704	Class I Kenyon cells	Kenyon cells (Class A)	1601	1103
3	716	Kenyon cells	Kenyon cells (Class B)	377	339
4	926	Kenyon cells	Kenyon cells (Class B)	439	487
5	164	Dopaminergic neurons	Dopaminergic neurons	99	65
6	1705	Unknown neurons	Unknown neurons	1021	684
7	3036	Unknown neurons	Unknown neurons	1766	1270
8	414	Unknown neurons	Unknown neurons	206	208
9	71	Unknown neurons	Octopaminergic/Tyraminergic neurons	53	18	This cluster shows a preferential expression of Vmat, Tdc2 and Tbh - markers of Drosophila octopaminergic/tyraminergic neurons.
10	578	Unknown neurons	Olfactory projection neurons	319	259	This cluster shows high transcriptional similarity (AUROC score >0.98) and shares many top marker genes with Monomorium c11 (OPNs).
11	954	Astrocytes	Astrocytes	596	358
12	257	Astrocytes	Astrocytes	135	122
13	300	Astrocytes	Astrocytes	185	115
14	880	Ensheathing glia	Ensheathing glia	443	437
15	156	Perineurial glia	Surface glia	126	30	This cluster also shows a preferential expression of Irk2, Picot and ens which are up-regulated in Drosophila subperineurial glia relative to perineurial glia, implying it is a mixture of perineurial and subperineurial glia that collectively belong to surface glia.
16	47	Cortex glia	Cortex glia	37	10
17	740	Unknown glia	Unknown glia	420	320
18	404	Unknown glia	Unknown glia	285	119
19	53	Unknown glia	Photoreceptors	25	28	This cluster shows high transcriptional similarity (AUROC score >0.98) and shares many top marker genes with Monomorium c42 (PRs).
20	1254	Unknown glia	Unknown glia	1021	233
21	95	Insulin-producing cells	Insulin-producing cells	49	46
22	678	Hemocytes	Unknown cells	384	294	The Hemocyte marker Hml (LOC112588065) is actually not Hml but cysteine-rich venom protein 6-like after manual examination. The real Hml in Harpegnathos is LOC105182140.
23	223	Unknown cells	Unknown cells	119	104
Sheng et al (2020): Social reprogramming in ants induces longevity-associated glia remodeling. Sci Adv 6, eaba9869, doi:10.1126/sciadv.aba9869 (2020).

## Sheet: S2-2 D. mel. (Davie)
Data S2-2. Cell number and annotation for each cluster of the Drosophila whole brain dataset from Davie et al (2018). The curation of optic lobe neurons were done according to those mentioned in Özel et al (2021).
Cluster ID	Total number of cells	Original annotation	Curated annotation	Number of cells per replicate per sex
				Female						Male
				Total	DGRP_r1	DGRP_r2	w1118_r1	w1118_r2	w1118_r3	Total	DGRP_r1	DGRP_r2	w1118_r1	w1118_r2	w1118_r3
8	1642	γ Kenyon cells	γ Kenyon cells	896	182	271	184	101	158	746	228	140	145	128	105
22	688	α/β Kenyon cells	α/β Kenyon cells	339	65	78	65	43	88	349	99	53	59	94	44
28	518	α'/β' Kenyon cells	α'/β' Kenyon cells	238	45	41	49	33	70	280	71	45	50	65	49
57	259	MBON	MBON	123	29	12	39	14	29	136	29	11	43	31	22
27	543	OPN: adPN_and_lPN	OPN: adPN_and_lPN	262	76	64	49	38	35	281	113	64	47	31	26
80	99	Poxn	Poxn	44	5	10	11	4	14	55	17	13	10	7	8
86	29	DN1	DN1	21	8	4	3	3	3	8	3	0	2	2	1
36	439	Clock_neurons	Clock_neurons	215	60	47	71	18	19	224	78	25	66	42	13
53	277	Photoreceptors	Photoreceptors	136	40	32	14	34	16	141	35	24	21	50	11
39	382	Dm8/Tm5c (OLs)	Lai (OLs)	200	70	32	62	18	18	182	67	24	44	27	20
37	435	T1 (OLs)	T1 (OLs)	249	41	13	41	65	89	186	48	12	20	62	44
45	325	Tm1/TmY8 (OLs)	Tm1(OLs)	173	43	40	37	22	31	152	43	26	26	39	18
24	648	T4/T5 (OLs)	T4/T5 (OLs)	303	56	60	37	90	60	345	81	67	30	127	40
12	1164	Pm1/Pm2 (OLs)	Unknown neurons	604	163	122	160	67	92	560	170	78	163	92	57
48	316	Pm1/Pm2/Pm3 (OLs)	Pm1/Pm2/Pm3 (OLs)	167	42	33	48	15	29	149	52	17	36	23	21
26	562	Mi1 (OLs)	Mi1 (OLs)	319	71	71	66	57	54	243	45	43	53	49	53
11	1400	TmY14 (OLs)	Unknown neurons	667	185	156	174	72	80	733	242	120	189	109	73
18	780	Tm9 (OLs)	Unknown neurons	369	127	79	73	40	50	411	130	74	95	70	42
20	736	L1/L2/L3/L4/L5 (OLs)	L1/L2/L3/L4/L5 (OLs)	395	104	68	61	65	97	341	105	52	46	78	60
31	507	T2/T3 (OLs)	T2/T3 (OLs)	249	42	38	50	69	50	258	56	43	37	71	51
65	219	C2/C3 (OLs)	C3 (OLs)	89	24	24	22	14	5	130	35	28	27	32	8
72	173	Lawf2 (OLs)	Lawf2 (OLs)	94	15	17	18	20	24	79	13	12	18	25	11
73	155	Pm3_ (OLs)	Pm3_ (OLs)	82	18	19	31	8	6	73	33	9	21	4	6
41	351	Tm5ab (OLs)	Tm3 (OLs)	199	29	33	26	44	67	152	24	21	18	49	40
38	392	Serotonergic (MNs)	Serotonergic (MNs)	190	56	31	60	18	25	202	76	25	61	26	14
42	347	Dopaminergic (MNs)	Dopaminergic (MNs)	171	44	31	49	24	23	176	60	33	41	23	19
46	325	Peptidergic	Peptidergic	155	60	33	43	12	7	170	75	25	45	20	5
51	280	Mt1	Tm4 (OLs)	148	28	25	31	32	32	132	28	15	18	41	30
58	246	Lawf1 (OLs)	Lawf1 (OLs)	117	29	34	17	11	26	129	49	18	17	19	26
17	842	Mip	Mip	399	143	93	73	33	57	443	199	67	66	50	61
61	232	dFB	dFB	111	31	14	34	14	18	121	25	14	48	14	20
64	225	Octopaminergic-Tyraminergic (MNs)	Octopaminergic-Tyraminergic (MNs)	123	44	34	30	6	9	102	47	16	23	9	7
0	4109	Unannotated	Unknown neurons	2001	745	404	519	157	176	2108	850	335	555	218	150
1	4079	Unannotated	Unknown neurons	2012	791	452	414	162	193	2067	855	315	496	231	170
2	2852	Unannotated	Unknown neurons	1369	446	256	364	122	181	1483	507	222	444	185	125
3	2624	Unannotated	Unknown neurons	1364	438	328	300	134	164	1260	423	234	306	169	128
4	2522	Unannotated	Unknown neurons	1260	461	287	307	99	106	1262	475	192	350	149	96
5	2319	Unannotated	Unknown neurons	1288	507	307	282	108	84	1031	456	180	224	115	56
6	1926	Unannotated	Unknown neurons	871	209	147	222	135	158	1055	281	144	264	179	187
7	1743	Unannotated	Unknown neurons	946	8	184	8	289	457	797	9	156	2	304	326
9	1545	Unannotated	Unknown neurons	748	238	173	167	74	96	797	284	130	200	99	84
13	1070	Unannotated	Unknown neurons	545	174	159	96	57	59	525	177	99	106	87	56
15	1048	Unannotated	Unknown neurons	500	190	106	105	49	50	548	227	93	116	65	47
16	986	Unannotated	Unknown neurons	499	179	110	97	53	60	487	184	83	107	69	44
19	747	Unannotated	Unknown neurons	392	89	77	83	65	78	355	80	41	84	92	58
21	733	Unannotated	Unknown neurons	373	105	73	92	47	56	360	113	58	96	61	32
23	681	Unannotated	Unknown neurons	119	2	8	7	97	5	562	9	5	8	539	1
25	585	Unannotated	Unknown neurons	261	100	16	38	41	66	324	136	16	49	86	37
29	516	Unannotated	Unknown neurons	268	65	79	82	21	21	248	81	39	86	32	10
30	514	Unannotated	Unknown neurons	262	98	63	49	25	27	252	107	61	48	23	13
32	503	Unannotated	Unknown neurons	188	62	79	36	6	5	315	156	99	44	11	5
33	471	Unannotated	T2a (OLs)	301	50	57	42	63	89	170	34	21	21	52	42
34	458	Unannotated	Unknown neurons	217	131	43	18	15	10	241	141	40	23	34	3
40	375	Unannotated	Unknown neurons	193	45	44	41	27	36	182	56	29	32	39	26
44	329	Unannotated	Unknown neurons	157	60	19	45	12	21	172	51	22	60	21	18
47	320	Unannotated	Unknown neurons	157	55	28	33	16	25	163	64	20	39	28	12
49	296	Unannotated	Optic lobe neurons (OLs)	133	17	16	35	18	47	163	19	13	41	46	44
50	286	Unannotated	Unknown neurons	137	91	10	7	9	20	149	101	5	13	13	17
52	278	Unannotated	Unknown neurons	134	33	24	27	30	20	144	37	18	44	23	22
54	276	Unannotated	Unknown neurons	147	35	26	31	30	25	129	49	18	21	31	10
55	271	Unannotated	Unknown neurons	131	38	31	35	14	13	140	57	21	33	22	7
56	265	Unannotated	Unknown neurons	146	62	61	14	2	7	119	51	46	14	4	4
59	246	Unannotated	Unknown neurons	111	41	17	20	17	16	135	47	14	20	39	15
62	230	Unannotated	Unknown neurons	119	39	34	22	11	13	111	47	22	18	18	6
63	229	Unannotated	Tm9 (OLs)	119	17	38	12	26	26	110	21	28	12	20	29
67	216	Unannotated	Optic lobe neurons (OLs)	105	20	26	33	15	11	111	27	18	23	32	11
68	215	Unannotated	Unknown neurons	117	38	15	24	23	17	98	36	13	19	20	10
69	205	Unannotated	Unknown neurons	96	44	15	16	13	8	109	42	15	25	13	14
71	193	Unannotated	Unknown neurons	100	45	24	11	9	11	93	31	21	16	18	7
74	139	Unannotated	Dm9 (OLs)	77	16	12	25	9	15	62	10	11	16	15	10
75	138	Unannotated	Unknown neurons	67	19	12	14	14	8	71	21	12	20	17	1
76	131	Unannotated	Unknown neurons	77	12	7	22	16	20	54	19	6	11	11	7
77	127	Unannotated	C2 (OLs)	70	9	8	20	17	16	57	11	11	10	21	4
78	124	Unannotated	Optic lobe neurons (OLs)	69	35	18	9	2	5	55	18	13	19	3	2
79	117	Unannotated	Unknown glia	50	10	9	19	4	8	67	24	6	15	15	7
81	95	Unannotated	Unknown neurons	49	41	0	1	2	5	46	35	4	2	2	3
83	84	Unannotated	Unknown neurons	47	18	11	8	4	6	37	15	7	8	4	3
84	73	Unannotated	Unknown neurons	36	16	10	4	3	3	37	18	6	2	4	7
10	1422	Astrocytes	Astrocytes	687	333	172	134	25	23	735	444	147	92	33	19
14	1069	Ensheathing_glia	Ensheathing_glia	535	245	70	141	61	18	534	267	42	150	67	8
35	450	Ensheathing_glia	Ensheathing_glia	232	31	93	75	29	4	218	38	56	77	41	6
85	59	Subperineurial_glia (SG)	Subperineurial_glia (SG)	21	5	7	3	4	2	38	16	4	13	3	2
66	218	Subperineurial_glia (SG)	Subperineurial_glia (SG)	130	37	27	29	17	20	88	28	21	23	9	7
70	200	Perineurial_glia (SG)	Perineurial_glia (SG)	140	39	14	34	27	26	60	20	7	14	10	9
82	86	Chiasm_glia	Chiasm_glia	51	37	13	1	0	0	35	25	4	3	2	1
60	239	Cortex_glia	Cortex_glia	146	72	23	28	10	13	93	33	19	34	6	1
43	334	Hemocytes	Hemocytes	213	78	50	45	20	20	121	55	20	29	12	5
Davie et al (2018): A Single-Cell Transcriptome Atlas of the Aging Drosophila Brain. Cell 174, 982-998 e920, doi:10.1016/j.cell.2018.05.057 (2018).
Özel et al (2021): Neuronal diversity and convergence in a visual system developmental atlas. Nature 589, 88-95, doi:10.1038/s41586-020-2879-3 (2021).

## Sheet: S2-3 D. mel. (Li)
Data S2-3. Cell number and annotation for each cluster of the Drosophila head dataset from Li et al (2021).
Cluster ID	Total number of cells	Annotation	Number of cells per replicate per sex
			Female							Male
			Total	FCA7	FCA8	FCA9	FCA13	FCA14	FCA15	Total	FCA4	FCA5	FCA6	FCA10	FCA11	FCA12
13	1211	γ Kenyon cells	592	138	113	122	70	70	79	619	106	152	127	72	84	78
34	597	α/β Kenyon cells	290	65	50	53	41	44	37	307	61	60	60	45	37	44
38	528	α'/β' Kenyon cells	270	57	51	59	27	35	41	258	49	52	59	30	33	35
65	112	Kenyon cell	49	11	11	10	4	10	3	63	9	9	15	11	9	10
6	1582	columnar neuron T1	831	206	139	172	110	116	88	751	165	131	173	75	103	104
8	1395	T neuron T4/T5a-b	778	151	127	131	104	125	140	617	117	119	104	99	86	92
12	1203	lamina monopolar neuron L2	600	119	136	121	78	73	73	603	139	118	145	66	66	69
14	999	lamina monopolar neuron L3	501	131	112	132	42	37	47	498	97	125	121	61	50	44
15	978	medullary intrinsic neuron Mi1	495	99	98	84	80	58	76	483	98	96	99	72	66	52
17	921	transmedullary neuron Tm1	474	107	92	80	63	64	68	447	95	90	101	54	49	58
19	879	lamina monopolar neuron L1	446	99	107	88	58	56	38	433	100	86	80	69	43	55
20	645	T neuron T4/T5c-d	336	52	46	40	61	61	76	309	57	59	41	58	50	44
21	703	transmedullary neuron Tm2	386	75	63	59	55	57	77	317	61	64	60	38	45	49
23	626	lamina monopolar neuron L4	306	68	72	82	34	21	29	320	69	92	98	24	22	15
24	611	medullary intrinsic neuron Mi4	328	65	57	69	41	55	41	283	59	57	53	37	44	33
25	594	T neuron T2a	324	70	64	57	45	39	49	270	52	64	62	30	29	33
26	584	T neuron T3	314	70	60	58	42	43	41	270	56	53	57	28	33	43
27	579	centrifugal neuron C3	316	78	46	60	48	43	41	263	48	53	61	30	34	37
28	561	transmedullary neuron Tm3a	309	60	57	62	53	40	37	252	47	53	60	32	29	31
29	584	T neuron T2	299	67	44	57	44	40	47	285	49	55	71	36	36	38
31	546	transmedullary neuron Tm4	305	60	65	66	31	34	49	241	54	44	48	28	40	27
33	516	lamina monopolar neuron L5	286	83	60	77	28	17	21	230	59	57	62	15	22	15
35	466	centrifugal neuron C2	255	48	36	48	46	46	31	211	54	40	46	26	28	17
37	427	transmedullary Y neuron TmY5a	235	43	38	43	45	31	35	192	28	37	38	30	25	34
39	368	transmedullary Y neuron TmY8	205	46	37	34	39	21	28	163	35	34	34	20	17	23
40	373	T neuron T4/T5	178	21	38	41	22	20	36	195	38	40	25	32	37	23
41	362	lamina intrinsic amacrine neuron Lai	174	35	45	24	29	22	19	188	39	48	35	29	23	14
43	332	lobula columnar neuron LC17	156	29	28	34	25	21	19	176	34	26	39	30	18	29
44	304	distal medullary amacrine neuron Dm8	152	35	30	24	29	15	19	152	28	25	33	25	26	15
46	265	distal medullary amacrine neuron Dm3	145	18	28	25	31	20	23	120	30	32	17	16	14	11
48	276	distal medullary amacrine neuron Dm10	154	23	33	31	23	19	25	122	25	24	24	19	11	19
49	267	medullary intrinsic neuron Mi15	153	26	24	31	25	24	23	114	21	23	21	16	16	17
51	250	transmedullary neuron Tm20	129	17	15	29	20	24	24	121	16	25	22	22	16	20
52	248	transmedullary neuron Tm9	131	20	14	26	20	23	28	117	15	23	29	16	14	20
53	236	medullary intrinsic neuron Mi9	130	23	24	23	19	21	20	106	22	23	17	15	20	9
54	224	distal medullary amacrine neuron Dm9	95	27	18	18	14	13	5	129	28	27	29	17	15	13
56	209	lamina wide-field 2 neuron	107	23	22	10	17	16	19	102	22	7	33	15	11	14
58	175	lobula columnar neuron LC10	82	19	14	9	16	14	10	93	17	14	18	13	15	16
59	179	lamina wide-field 1 neuron	92	19	19	9	14	21	10	87	15	13	24	8	16	11
60	159	transmedullary neuron Tm5c	88	18	17	14	14	8	17	71	22	10	15	12	6	6
61	145	transmedullary Y neuron TmY14	69	11	10	9	15	10	14	76	11	16	15	12	10	12
62	124	transmedullary Y neuron TmY4	66	17	8	8	11	10	12	58	6	18	12	8	7	7
66	114	transmedullary neuron Tm29	59	14	7	15	9	5	9	55	13	5	7	8	10	12
69	93	distal medullary amacrine neuron Dm12	51	6	9	9	15	6	6	42	7	11	9	8	5	2
70	89	proximal medullary amacrine neuron Pm2	42	9	9	3	3	6	12	47	10	7	13	9	6	2
71	63	proximal medullary amacrine neuron Pm4	31	9	2	9	2	5	4	32	8	9	8	2	3	2
72	69	lobula columnar neuron LC12	35	9	6	3	5	1	11	34	5	6	7	5	4	7
80	4	distal medullary amacrine neuron Dm11	2	1	1	0	0	0	0	2	0	0	2	0	0	0
47	281	dopaminergic PAM neuron	130	31	22	24	22	9	22	151	33	33	36	19	15	15
63	117	octopaminergic/tyraminergic neuron	54	13	7	8	8	7	11	63	13	12	14	7	7	10
75	22	dopaminergic neuron	12	1	7	0	1	2	1	10	1	0	3	1	2	3
76	23	antennal lobe projection neuron	7	4	0	3	0	0	0	16	5	2	4	1	2	2
68	100	Poxn neuron	46	13	8	9	6	6	4	54	9	13	12	9	7	4
0	43196	unannotated neurons	21344	4858	3991	4108	2883	2676	2828	21852	4411	4360	4442	2893	2827	2919
11	1328	olfactory receptor neuron	708	163	177	106	91	93	78	620	130	146	129	60	80	75
22	687	auditory sensory neuron	345	79	69	73	29	46	49	342	76	68	66	52	34	46
32	512	Johnston organ neuron	285	63	46	59	41	32	44	227	45	56	37	39	20	30
77	7	antennal trichoid sensillum at4	3	0	3	0	0	0	0	4	0	1	1	0	1	1
79	6	adult olfactory receptor neuron Gr21a/63a	2	1	0	0	0	0	1	4	0	0	3	0	0	1
1	5828	outer photoreceptor cell	2828	579	853	505	264	333	294	3000	731	545	574	386	361	403
2	5167	cone cell	2612	465	581	427	405	355	379	2555	506	537	610	325	262	315
9	1433	photoreceptor cell R8	700	125	258	106	32	107	72	733	191	181	205	72	61	23
36	452	photoreceptor cell R7	214	49	50	52	0	33	30	238	57	64	51	37	29	0
64	117	photoreceptor-like	73	28	0	25	9	0	11	44	0	6	5	11	11	11
81	2	dorsal rim area	1	1	0	0	0	0	0	1	0	1	0	0	0	0
4	1801	ensheathing glial cell	959	223	231	199	104	114	88	842	186	184	200	107	75	90
5	1595	adult brain perineurial glial cell	860	160	206	144	122	112	116	735	147	160	142	98	89	99
16	947	adult lamina epithelial/marginal glial cell	513	142	121	115	51	28	56	434	105	100	104	54	34	37
18	911	adult reticular neuropil associated glial cell	470	124	79	102	64	50	51	441	73	94	90	63	67	54
30	549	optic-lobe-associated cortex glial cell	292	80	58	65	34	31	24	257	59	63	49	25	30	31
45	310	adult optic chiasma glial cell	155	48	40	41	8	11	7	155	42	46	43	7	10	7
50	272	subperineurial glial cell	141	36	27	29	18	15	16	131	35	28	37	14	6	11
73	65	adult brain cell body glial cell	24	10	6	5	0	2	1	41	10	13	13	1	1	3
78	6	perineurial glial sheath	2	0	0	0	0	1	1	4	1	3	0	0	0	0
3	4585	epithelial cell	2575	467	500	430	435	343	400	2010	391	414	387	299	269	250
7	1533	skeletal muscle of head	836	169	193	173	97	94	110	697	182	130	170	74	73	68
10	1320	pigment cell	690	127	169	117	120	67	90	630	131	115	132	97	80	75
42	345	hemocyte	219	65	50	69	12	9	14	126	36	25	39	7	10	9
55	210	artefact	94	27	4	26	15	4	18	116	4	28	21	21	20	22
57	188	pericerebral adult fat mass	110	30	31	24	10	7	8	78	23	19	23	5	4	4
67	99	adult fat body	54	20	12	10	3	2	7	45	17	14	10	3	1	0
74	61	ocellus retinula cell	43	2	18	2	0	12	9	18	14	2	0	0	2	0
Li et al (2021): Fly Cell Atlas: a single-cell transcriptomic atlas of the adult fruit fly. bioRxiv (2021).

## Sheet: S2-4 D. mel. (Kurmangaliyev)
Data S2-4. Cell number and annotation for each cluster of the Drosophila optic lobe dataset from Kurmangaliyev et al (2020).
Cluster ID	Number of cells	Annotation
C2	2624	C2
C3	2816	C3
Dm1	126	Dm1
Dm10	1494	Dm10
Dm11	369	Dm11
Dm12	573	Dm12
Dm2	2879	Dm2
Dm3a	2953	Dm3a
Dm3b	2835	Dm3b
Dm4	120	Dm4
Dm8	1800	Dm8
Dm9	381	Dm9
L1	2375	L1
L2	2641	L2
L3	1820	L3
L4	1808	L4
L5	2273	L5
LC10a	578	LC10a
LC10b	221	LC10b
LC4	177	LC4
LC6	307	LC6
LLPC1	711	LLPC1
LPC1	119	LPC1
LPLC1	107	LPLC1
LPLC2	160	LPLC2
Lai	551	Lai
Lawf1	649	Lawf1
Lawf2	644	Lawf2
Lpi3.4	351	Lpi3.4
Mi1	2281	Mi1
Mi15	2243	Mi15
Mi4	2842	Mi4
Mi9	3071	Mi9
Pm3	424	Pm3
Pm4	327	Pm4
T1	1774	T1
T2	2685	T2
T2a	2015	T2a
T3	2302	T3
T4a	2679	T4a
T4b	2180	T4b
T4c	1727	T4c
T4d	2731	T4d
T5a	2177	T5a
T5b	2295	T5b
T5c	2408	T5c
T5d	2108	T5d
Tm1	2228	Tm1
Tm2	2602	Tm2
Tm20	2839	Tm20
Tm29	1082	Tm29
Tm3	3338	Tm3
Tm4	2593	Tm4
Tm5c	1400	Tm5c
Tm9a	1765	Tm9a
Tm9b	1140	Tm9b
TmY3	1802	TmY3
TmY5a	2905	TmY5a
R1.6	2627	R1.6
R184	126	R184
R7.8	1222	R7.8
N1	3119	Unknown neurons
N100	622	Unknown neurons
N101	608	Unknown neurons
N102	597	Unknown neurons
N103	593	Unknown neurons
N104	592	Unknown neurons
N106	576	Unknown neurons
N108	569	Unknown neurons
N110	530	Unknown neurons
N111	509	Unknown neurons
N114	498	Unknown neurons
N115	489	Unknown neurons
N116	488	Unknown neurons
N117	486	Unknown neurons
N118	472	Unknown neurons
N119	471	Unknown neurons
N120	470	Unknown neurons
N122	448	Unknown neurons
N123	447	Unknown neurons
N124	442	Unknown neurons
N126	435	Unknown neurons
N128	412	Unknown neurons
N129	408	Unknown neurons
N131	397	Unknown neurons
N132	386	Unknown neurons
N134	377	Unknown neurons
N135	376	Unknown neurons
N136	373	Unknown neurons
N137	372	Unknown neurons
N138	371	Unknown neurons
N139	371	Unknown neurons
N140	370	Unknown neurons
N142	367	Unknown neurons
N143	361	Unknown neurons
N146	334	Unknown neurons
N148	322	Unknown neurons
N150	305	Unknown neurons
N151	297	Unknown neurons
N152	296	Unknown neurons
N153	290	Unknown neurons
N154	290	Unknown neurons
N155	287	Unknown neurons
N156	283	Unknown neurons
N158	264	Unknown neurons
N159	263	Unknown neurons
N160	263	Unknown neurons
N161	257	Unknown neurons
N162	254	Unknown neurons
N163	253	Unknown neurons
N164	240	Unknown neurons
N168	212	Unknown neurons
N169	198	Unknown neurons
N170	178	Unknown neurons
N172	177	Unknown neurons
N174	165	Unknown neurons
N176	153	Unknown neurons
N177	151	Unknown neurons
N178	137	Unknown neurons
N179	129	Unknown neurons
N180	129	Unknown neurons
N181	128	Unknown neurons
N182	128	Unknown neurons
N183	128	Unknown neurons
N188	119	Unknown neurons
N19	2522	Unknown neurons
N190	118	Unknown neurons
N194	94	Unknown neurons
N195	78	Unknown neurons
N33	1908	Unknown neurons
N34	1871	Unknown neurons
N35	1860	Unknown neurons
N39	1807	Unknown neurons
N42	1797	Unknown neurons
N48	1681	Unknown neurons
N52	1412	Unknown neurons
N54	1392	Unknown neurons
N55	1321	Unknown neurons
N56	1316	Unknown neurons
N58	1240	Unknown neurons
N59	1234	Unknown neurons
N61	1199	Unknown neurons
N65	1018	Unknown neurons
N69	940	Unknown neurons
N70	911	Unknown neurons
N71	893	Unknown neurons
N73	865	Unknown neurons
N75	860	Unknown neurons
N76	857	Unknown neurons
N79	824	Unknown neurons
N80	818	Unknown neurons
N81	810	Unknown neurons
N82	791	Unknown neurons
N83	781	Unknown neurons
N84	777	Unknown neurons
N85	774	Unknown neurons
N87	767	Unknown neurons
N88	761	Unknown neurons
N89	759	Unknown neurons
N90	744	Unknown neurons
N92	734	Unknown neurons
N93	732	Unknown neurons
N95	681	Unknown neurons
N96	680	Unknown neurons
N99	625	Unknown neurons
G113	499	Unknown glia
G121	449	Unknown glia
G125	436	Unknown glia
G145	336	Unknown glia
G157	279	Unknown glia
G173	171	Unknown glia
G186	123	Unknown glia
G193	96	Unknown glia
G37	1812	Unknown glia
G43	1789	Unknown glia
G49	1603	Unknown glia
G51	1437	Unknown glia
G57	1271	Unknown glia
G63	1130	Unknown glia
G66	987	Unknown glia
G74	860	Unknown glia
G77	846	Unknown glia
G78	831	Unknown glia
G91	734	Unknown glia
C112	501	Unknown cells
C130	403	Unknown cells
C16	2615	Unknown cells
C165	230	Unknown cells
C167	218	Unknown cells
C192	104	Unknown cells
C32	1963	Unknown cells
C46	1761	Unknown cells
C67	980	Unknown cells
C68	943	Unknown cells
C72	866	Unknown cells
C86	770	Unknown cells
Kurmangaliyev et al (2020): Transcriptional Programs of Circuit Assembly in the Drosophila Visual System. Neuron 108, 1045-1057 e1046, doi:10.1016/j.neuron.2020.10.006 (2020).

## Sheet: S2-5 D. mel.  (Özel)
Data S2-5. Cell number and annotation for each cluster of the Drosophila adult optic lobe dataset from Özel et al (2021).
Cluster ID	Number of cells	Annotation
1	2258	T1
3	92	PR
4	64	Unknown neurons
5	142	Unknown neurons
6	2221	T2
7	1841	T3
8	435	Lawf2
9	128	Dm4
10	128	Unknown neurons
11	129	Unknown neurons
12	283	Dm12
13	270	Unknown neurons
14	156	Dm1
15	1008	Dm10
16	68	Unknown neurons
17	223	Unknown neurons
18	47	Unknown neurons
19	1026	Dm8
20	342	Unknown neurons
21	154	Unknown neurons
22	252	Unknown neurons
23	146	Unknown neurons
24	1162	Unknown neurons
26	850	Unknown neurons
27	226	LC14
28	164	Unknown neurons
29	187	Unknown neurons
30	146	Unknown neurons
31	1207	Mi15
32	204	Unknown neurons
33	2031	Mi9
34	751	Tm5c
36	1196	Unknown neurons
37	824	Unknown neurons
38	388	Unknown neurons
39	213	Unknown neurons
40	136	Unknown neurons
41	223	Unknown neurons
42	1858	TmY5a
43	283	Unknown neurons
44	815	Unknown neurons
45	477	Unknown neurons
46	293	Unknown neurons
47	137	Unknown neurons
48	118	Unknown neurons
49	121	Unknown neurons
50	95	Unknown neurons
51	453	Unknown neurons
52	432	Unknown neurons
53	313	Unknown neurons
54	70	Unknown neurons
55	528	Tm29
56	286	Unknown neurons
57	416	Unknown neurons
58	288	Unknown neurons
59	266	Unknown neurons
60	1759	T2a
61	1815	Tm20
62	1557	Unknown neurons
63	191	Unknown neurons
64	290	LC12*
65	548	Unknown neurons
66	330	LLPC1
67	232	Unknown neurons
68	176	Unknown neurons
69	342	Unknown neurons
70	1911	TmY8*
71	1044	Unknown neurons
72	227	LPC1
73	183	Unknown neurons
74	186	Unknown neurons
75	683	TmY4*
76	508	Unknown neurons
77	303	LC10a
78	222	LC10d
79	175	LC10b
80	331	Unknown neurons
81	254	Unknown neurons
82	1122	Unknown neurons
83	847	Unknown neurons
84	647	Unknown neurons
85	482	Unknown neurons
86	173	Unknown neurons
87	211	Unknown neurons
90	193	Unknown neurons
91	92	Unknown neurons
92	96	Unknown neurons
93	95	Unknown neurons
94	290	Unknown neurons
95	114	Unknown neurons
96	412	Unknown neurons
98	157	Unknown neurons
99	166	Unknown neurons
100	560	LC16
101	184	Unknown neurons
102	1329	Unknown neurons
103	508	Unknown neurons
104	404	Tm5ab
105	202	Unknown neurons
106	103	Unknown neurons
107	323	L4
108	558	L2
109	336	L1
110	235	L3
111	252	LC17*
112	89	Unknown neurons
113	591	Lawf1
114	115	Unknown neurons
115	115	Unknown neurons
116	479	Unknown neurons
117	445	L5
118	1348	Tm2
119	1167	TmY3
120	576	Unknown neurons
123	910	Unknown neurons
124	500	Unknown neurons
125	1593	Tm4
126	2215	Tm3
128	1458	Dm2
129	767	Unknown neurons
136	177	Dm11
137	609	TmY14*
138	395	Unknown neurons
139	110	Unknown neurons
140	2171	Tm1
142	2298	Mi1
144	326	Dm9
145	528	Lai
146	86	Unknown neurons
147	73	LC4
148	116	LPLC1
149	169	Unknown neurons
150	151	LPLC2
151	136	Pm3*
152	257	Pm4
153	170	Unknown neurons
154	78	Unknown neurons
155	105	Unknown neurons
156	115	Unknown neurons
157	65	Unknown neurons
158	174	Unknown neurons
159	530	Unknown neurons
160	68	Unknown neurons
161	113	Unknown neurons
162	219	Unknown neurons
163	164	Pm1
164	1740	Mi4
165	2084	C3
166	52	Unknown neurons
167	249	Unknown neurons
168	183	Unknown neurons
170	490	Unknown neurons
171	145	Unknown neurons
172	306	Unknown neurons
173	268	Unknown neurons
174	458	Unknown neurons
175	262	Pm2
176	156	Unknown neurons
177	130	Unknown neurons
178	82	Unknown neurons
179	241	Unknown neurons
180	418	Unknown neurons
181	131	Unknown neurons
182	1842	C2
183	267	Unknown neurons
184	225	Unknown neurons
185	376	G01 (Glia)
186	793	G/LQ1 (Glia)
187	640	G02 (Glia)
188	181	G14ab (Glia)
189	212	G16/LQ (Glia)
190	1313	G/LQ2 (Glia)
191	185	Unknown neurons
192	2415	LQ (Unknown)
196	295	G/LQ3 (Glia)
197	669	G/LQ4 (Glia)
198	273	G03 (Glia)
199	76	G04 (Glia)
200	220	G05 (Glia)
201	103	G06 (Glia)
202	360	G07 (Glia)
203	152	G08 (Glia)
204	49	G09 (Glia)
205	735	G10 (Glia)
206	168	G11 (Glia)
207	244	G12 (Glia)
208	685	G13 (Glia)
221	199	Unknown neurons
222	149	LC6
225	685	Dm3a
226	1309	Dm3b
227	987	Tm9v
228	575	Tm9d
229	507	Unknown neurons
230	757	Unknown neurons
231	46	Unknown neurons
232	35	Unknown neurons
234	5422	T4-5a/b
235	5358	T4-5c/d
Özel et al (2021): Neuronal diversity and convergence in a visual system developmental atlas. Nature 589, 88-95, doi:10.1038/s41586-020-2879-3 (2021).

## Sheet: S2-6 A. mel. (Traniello)
Data S2-6. Re-analysis of the honeybee worker brain dataset from Traniello et al (2020). This dataset contains a total of 2205 cells from two libraries, with one library constructed for adult worker whole brain and the other for adult worker mushroom bodies.
Cluster ID	Total number of cells	Annotation	Number of cells per sample		Marker genes
			Whole brain	Mushroom body
0	398	Large Kenyon cells (lKCs)	108	290	Syt1; Pka-C1, PLCε; Mblk-1, CaMKII
1	304	Unknown neurons	145	159	Syt1
2	257	Large Kenyon cells (lKCs)	86	171	Syt1; Pka-C1, PLCε; Mblk-1, CaMKII
3	202	Unknown neurons	192	10	Syt1
4	180	Small Kenyon cells (sKCs)	79	101	Syt1; Pka-C1, PLCε; Tk, E74
5	168	Small and middle Kenyon cells (s/m KCs)	66	102	Syt1; Pka-C1, PLCε; Tk, mKast, E74
6	149	Middle Kenyon cells (mKCs)	61	88	Syt1; Pka-C1, PLCε; mKast
7	119	Unknown neurons	117	2	Syt1
8	118	Class II Kenyon cells (IIKCs)?	49	69	Syt1; Pka-C1, PLCε
9	108	Unknown neurons	99	9	Syt1
10	81	Unknown neurons	81	0	Syt1
11	68	Unknown glia	45	23	repo, bdl
12	53	Unknown neurons	30	23	Syt1
Traniello et al (2020): Meta-analysis of honey bee neurogenomic response links Deformed wing virus type A to precocious behavioral maturation. Sci Rep 10, 3101, doi:10.1038/s41598-020-59808-4 (2020).

## Sheet: S2-7 D. mel. (Croset)
Data S2-7. Re-analysis of the Drosophila midbrain dataset from Croset et al (2018).
Cluster ID	Number of cells	Annotation	Marker genes	Comments
0	2072	Unknown neurons	nSyb, elav
1	1666	Unknown neurons	nSyb, elav
2	1416	Unknown neurons	nSyb, elav
3	1340	Unknown neurons	nSyb, elav
4	800	Unknown neurons	nSyb, elav
5	477	α/β Kenyon cells	nSyb, elav; ey, Dop1R2; mCherry, sNPF, Fas2
6	416	γ Kenyon cells	nSyb, elav; ey, Dop1R2; sNPF, Fas2, trio
7	326	Unknown neurons	nSyb, elav
8	182	Unknown neurons	nSyb, elav
9	167	Unknown neurons	nSyb, elav
10	155	Monoaminergic neurons	nSyb, elav; ple, Tdc2, Vmat
11	153	Unknown glia	nrv2
12	147	α'/β' Kenyon cells	nSyb, elav; ey, Dop1R2; trio
13	145	Unknown glia	nrv2
14	120	Olfactory projection neurons	nSyb, elav; ct, acj6
15	106	Ellipsoid body	nSyb, elav; Poxn, Dh31
16	100	Unknown neurons	nSyb, elav
17	81	Unknown neurons	nSyb, elav
18	77	Unknown neurons	nSyb, elav
19	75	Astrocytes	nrv2; alrm, wun2, Gat
20	70	Olfactory projection neurons	nSyb, elav; ct, acj6
21	43	Unknown neurons	nSyb, elav
22	34	Unknown neurons	nSyb, elav
23	34	Unknown neurons	nSyb, elav
24	29	Unknown neurons	nSyb, elav
25	26	Fat body	Indy, pdgy
26	17	Unknown neurons	nSyb, elav
27	12	Photoreceptors	nSyb, elav; Arr2, ninaC
re-cluster 0	130	Unknown glia		Re-clustering the glial clusters (c11, c13 and c19).
re-cluster 1	78	Unknown glia
re-cluster 2	75	Astrocytes	alrm, wun2, Gat
re-cluster 3	72	Unknown glia
re-cluster 4	10	Surface glia	vkg
re-cluster 5	8	Cortex glia	wrapper, zyd
Croset et al (2018): Cellular diversity in the Drosophila midbrain revealed by single-cell transcriptomics. Elife 7, doi:10.7554/eLife.34550 (2018).

## Sheet: summary(Mpha&Dmel)
Specie (num_cells/num_cluster)	Neurons (%)														Glia (%)										Other (%)
	KC		OPN		Poxn		PR		OL		DAN		Unknown		Astrocytes-like		Cortex glia		Surface glia		Ensheating glia		other
	# of cells (%)	Heterogeneity	# of cells (%)	Heterogeneity	# of cells (%)	Heterogeneity	# of cells (%)	Heterogeneity	# of cells (%)	Heterogeneity	# of cells (%)	Heterogeneity	# of cells (%)	Heterogeneity	# of cells (%)	Heterogeneity	# of cells (%)	Heterogeneity	# of cells (%)	Heterogeneity	# of cells (%)	Heterogeneity	# of cells (%)	Heterogeneity	# of cells (%)	Heterogeneity
Monomorium pharaonis (206367/43)	50998 (24.712%)	12 (27.907%)	6175 (2.992%)	1 (2.326%)	779 (0.377%)	1 (2.326%)	115 (0.056%)	1 (2.326%)	27629 (13.388%)	6 (13.953%)	1818 (0.881%)	1 (2.326%)	81990 (39.730%)	11 (25.581%)	8037 (3.895%)	3 (6.977%)	1260 (0.611%)	1 (2.326%)	2781 (1.348%)	1 (2.326%)	3798 (1.840%)	1 (2.326%)	20987 (10.17%)	4 (9.30%)	-	-
Harpegnathos saltato (18583/24)	6574 (35.376%)	5 (20.833%)	578 (3.110%)	1 (4.167%)	-	0	-	0	-	0	164 (0.883%)	1 (4.167%)	5226 (28.122%)	4 (16.667%)	1511 (8.131%)	3 (12.5%)	47 (0.253%)	1 (4.167%)	156 (0.839%)	1 (4.167%)	880 (4.736%)	1 (4.167%)	2451 (13.189%)	4 (16.667%)	996 (5.360%)	3 (12.5%)
Drosophila melanogaster (56902/87)	2848 (5.005%)	3 (3.448%)	543 (0.954%)	1 (1.149%)	99 (0.174%)	1 (1.149%)	277 (0.487%)	1 (1.149%)	8399 (14.760%)	16 (18.391%)	347 (0.610%)	1 (1.149%)	3023 (5.313%)	9 (10.345%)	1422 (2.499%)	1 (1.149%)	239 (0.420%)	1 (1.149%)	477 (0.838%)	3 (3.448%)	1519 (2.670%)	2 (2.299%)	86 (0.151%)	1 (1.149%)	37623 (66.119%)	47 (54.023%)
备注：标红的部分是我觉得可以放入panel图形中进行比较的细胞类型，其余的一些细胞类型由于在某一个物种中没有找到对应的注释类群导致三个物种之间不是很好的进行比较；目前将所有大的细胞类型整理初来，后面看选择哪些细胞类型进行比较。
					82884
					3399

## Sheet: summary(Hsalmb&Dmelmb)
Specie (num_cells/num_cluster)	Neurons (%)								Glia (%)										Other (%)
	KC		OPN		DAN		Unknown		Astrocytes-like		Cortex glia		Surface glia		Ensheating glia		other
	# of cells (%)	Heterogeneity	# of cells (%)	Heterogeneity	# of cells (%)	Heterogeneity	# of cells (%)	Heterogeneity	# of cells (%)	Heterogeneity	# of cells (%)	Heterogeneity	# of cells (%)	Heterogeneity	# of cells (%)	Heterogeneity	# of cells (%)	Heterogeneity	# of cells (%)	Heterogeneity
Harpegnathos saltato (18583/24)	6574 (35.376%)	5 (20.833%)	578 (3.110%)	1 (4.167%)	164 (0.883%)	1 (4.167%)	5226 (28.122%)	4 (16.667%)	1511 (8.131%)	3 (12.5%)	47 (0.253%)	1 (4.167%)	156 (0.839%)	1 (4.167%)	880 (4.736%)	1 (4.167%)	2451 (13.189%)	4 (16.667%)	996 (5.360%)	3 (12.5%)
Drosophila melanogaster (10286/28)	1040 (10.111%)	3 (10.714%)	190 (1.847%)	2 (7.143%)	155 (1.507%)	1 (3.571%)			75 (0.729%)	1 (3.571%)
