# Supplementary material for: A single-cell transcriptomic atlas tracking the neural basis of division of labour in an ant superorganism
Source: Nat Ecol Evol. 2022 Jun 16;6(8):1191–204. doi: 10.1038/s41559-022-01784-1 (PMC9349048; doi:10.1038/s41559-022-01784-1)
Supplement: Supplementary file 6 — Comparison of relative abundances of different cell types between ant and fly. [file 41559_2022_1784_MOESM6_ESM.xlsx]

## Sheet: S4-1 whole brain comparison
Data S4-1: Comparison of relative abundances of different cell types between Monomorium pharaonis and Drosophila melanogaster adult whole brains, related to Figure 2a.
Cell type	Monomorium pharaonis (whole brains, data derived from Table S1-1)										Drosophila melanogaster (whole brains, data derived from Table S2-2)
	Cell number				Relative abundance (%)						Cell number		Relative abundance (%)
	Male	Worker	Gyne	Queen	Male	Worker	Gyne	Queen	mean	sd	Male	Female	Male	Female	mean	sd
KC	9094	19458	11073	11373	17.4328	34.7161	22.0341	23.7442	24.4818	7.32493	1375	1473	4.82931	5.18115	5.00523	0.248789
OPN	714	2340	1376	1745	1.36871	4.17492	2.73809	3.64316	2.98122	1.22779	281	262	0.986935	0.921562	0.954248	0.0462256
MN	976	1247	995	1074	1.87095	2.22484	1.97994	2.24226	2.0795	0.183503	480	484	1.68587	1.70243	1.69415	0.0117098
AST	2374	1921	1856	1886	4.55086	3.42736	3.69324	3.93753	3.90225	0.479981	735	687	2.58148	2.41646	2.49897	0.116688
EG	727	860	951	1260	1.39363	1.53437	1.89239	2.63059	1.86274	0.553282	752	767	2.64119	2.69785	2.66952	0.0400668
CG	284	329	330	317	0.544416	0.586986	0.656664	0.661823	0.612472	0.0567733	93	146	0.326637	0.513542	0.420089	0.132162
SG	549	945	587	700	1.05241	1.68602	1.16807	1.46144	1.34198	0.286783	186	291	0.653273	1.02357	0.83842	0.261837
Others	37448	28949	33086	29543	71.7862	51.6494	65.8375	61.679	62.7381	8.47654	24570	24320	86.2953	85.5434	85.9194	0.531651
KC: Kenyon cell; OPN: olfactory projection neuron; MN: monoaminergic neuron; AST: astrocyte; EG: ensheathing glia; CG: cortex glia; SG: surface glia
Others: the remaining cells other than KC, OPN, MN, AST, EG, CG and SG.

## Sheet: S4-2 midbrain comparison
Data S4-2: Comparison of relative abundances of different cell types between Harpegnathos saltator and Drosophila melanogaster adult midbrains, related to Figure 2b.
Cell type	Harpegnathos saltator (midbrains, data derived from Table S2-1)						Drosophila melanogaster (midbrains, data derived from Table S2-7)
	Cell number		Relative abundance (%)				Cell number	Relative abundance (%)
	Worker	Gamergate	Worker	Gamergate	mean	sd
KC	3697	2877	33.6519	37.8702	35.7611	2.98278	1040	10.1286
OPN	319	259	2.9037	3.40924	3.15647	0.357474	190	1.85041
MN	152	83	1.38358	1.09254	1.23806	0.205798	155	1.50954
AST	916	595	8.33788	7.83204	8.08496	0.357687	75	0.730425
EG	443	437	4.0324	5.75227	4.89234	1.21613	0	0
CG	37	10	0.336792	0.131631	0.234212	0.145071	8	0.077912
SG	126	30	1.14691	0.394893	0.770903	0.53176	10	0.0973899
Others	5296	3306	48.2068	43.5172	45.862	3.31607	8790	85.6058
KC: Kenyon cell; OPN: olfactory projection neuron; MN: monoaminergic neuron; AST: astrocyte; EG: ensheathing glia; CG: cortex glia; SG: surface glia
Others: the remaining cells other than KC, OPN, MN, AST, EG, CG and SG.

## Sheet: S4-3 scCODA M. pha. vs D. mel.
Data S4-3. Cell types with significant differences in relatively abundance between Monomorium and Drosophila brains tested by scCODA, related to Figure 2a.
Cell clusters with scCODA Final Parameter other than 0 and > 2-fold change in relative abundance (i.e. Log2-fold change > 1 or Log2-fold change < -1) were defined as showing significant differences, and highlighted in bold font.
Final Parameter: the scCODA-inferred effect parameter for each cell cluster. A value other than zero suggests a credible change.
HDI 3%, HDI 97% and SD: 3%, 97% high-density intervals and standard deviation for the effect parameter across the HMC chian with length = 200,000 and burn-in = 10,000.
Inclusion probability: the posterior inclusion probability for the effect parameter.
Cell Type	Final Parameter	Log2-fold change	Change direction	HDI 3%	HDI 97%	SD	Inclusion probability
KC	1.72606	2.2687	M. pha. > D. mel.	1.239	2.222	0.262	1
OPN	1.04387	1.64931	M. pha. > D. mel.	0.144	1.973	0.559	0.898242
MN	0	0.29956		-0.361	1.179	0.318	0.422363
AST	0	0.641546		-0.061	1.294	0.416	0.675816
EG	0	-0.521537		-0.751	0.634	0.202	0.321332
CG	0	0.53842		-0.628	1.43	0.391	0.416374
SG	0	0.673772		-0.343	1.484	0.421	0.473795
Other	0	-0.453608		0	0	0	0
