# Supplementary material for: A single-cell transcriptomic atlas tracking the neural basis of division of labour in an ant superorganism
Source: Nat Ecol Evol. 2022 Jun 16;6(8):1191–204. doi: 10.1038/s41559-022-01784-1 (PMC9349048; doi:10.1038/s41559-022-01784-1)
Supplement: Supplementary file 7 — Cell clusters with significant differences in relatively abundance between Monomorium adult phenotypes and between Drosophila sexes tested by scCODA. [file 41559_2022_1784_MOESM7_ESM.xlsx]

## Sheet: S5-1 Queen vs Male
Data S5-1. Cell clusters with significant differences in relatively abundance between Monomorium queen and male brains tested by scCODA, related to Figure 5b.
Cell clusters with scCODA Final Parameter other than 0 and > 1.3-fold change in relative abundance (i.e. Log2-fold change > 0.38 or Log2-fold change < -0.38) were defined as showing significant differences, and highlighted in bold font.
Final Parameter: the scCODA-inferred effect parameter for each cell cluster. A value other than zero suggests a credible change.
HDI 3%, HDI 97% and SD: 3%, 97% high-density intervals and standard deviation for the effect parameter across the HMC chian with length = 800,000 and burn-in = 10,000.
Inclusion probability: the posterior inclusion probability for the effect parameter.
Cluster ID	Annotation	Final Parameter	Log2-fold change	Change direction	HDI 3%	HDI 97%	SD	Inclusion probability
8	Kenyon cells (class A)	0	0.412419		-0.117	0.311	0.059	0.20872
14	Kenyon cells (class A)	0.470046	0.928278	Queen > Male	0.123	0.798	0.213	0.912785
18	Kenyon cells (class A)	0.336905	0.763603	Queen > Male	-0.012	0.613	0.211	0.636947
23	Kenyon cells (class A)	0	0.412222		-0.163	0.383	0.078	0.248094
26	Kenyon cells (class A)	1.17101	1.90111	Queen > Male	0.665	1.715	0.273	0.999989
31	Kenyon cells (class A)	2.73365	4.53477	Queen > Male	1.981	3.533	0.428	1
33	Kenyon cells (class A)	0.554154	1.03462	Queen > Male	-0.006	0.982	0.319	0.789637
35	Kenyon cells (class A)	0.562067	1.12545	Queen > Male	-0.008	1.006	0.325	0.798525
5	Kenyon cells (class B)	0.975363	1.67834	Queen > Male	0.723	1.279	0.149	1
13	Kenyon cells (class B)	-1.44511	-1.84452	Male > Queen	-1.717	-1.187	0.143	1
21	Kenyon cells (class B)	0.222539	0.612008	Queen > Male	-0.073	0.554	0.15	0.346005
37	Kenyon cells (class B)	0	-0.19709		0	0	0	0
6	optic lobe neurons (Medulla)	-1.33377	-1.68198	Male > Queen	-1.553	-1.094	0.121	1
15	optic lobe neurons (LC)	-1.0661	-1.29086	Male > Queen	-1.318	-0.806	0.137	1
16	optic lobe neurons (T4/T5)	-1.9803	-2.64776	Male > Queen	-2.281	-1.645	0.168	1
20	optic lobe neurons (LMC)	-0.559171	-0.549053	Male > Queen	-0.811	-0.283	0.147	0.997716
25	optic lobe neurons (Medulla)	-2.80551	-3.91871	Male > Queen	-3.342	-2.248	0.296	1
27	optic lobe neurons (Medulla)	-1.87651	-2.56043	Male > Queen	-2.246	-1.352	0.23	1
42	photoreceptors	-0.817889	-1.55469	Male > Queen	-1.705	0.158	0.574	0.698965
11	olfactory projection neurons	0.737368	1.3584	Queen > Male	0.461	1.019	0.156	1
34	monoaminergic neurons	-0.175841	-0.0718342		-0.558	0.132	0.129	0.279213
38	monoaminergic neurons	0.344882	0.804607	Queen > Male	-0.062	0.78	0.236	0.466775
0	unknown neurons	0	0.26583		-0.132	0.16	0.028	0.141581
1	unknown neurons	0	0.16852		-0.228	0.086	0.04	0.17657
2	unknown neurons	-0.244542	-0.0812294		-0.477	-0.06	0.142	0.759687
3	unknown neurons	0.667617	1.21655	Queen > Male	0.456	0.97	0.137	1
4	unknown neurons	0	0.166938		-0.269	0.089	0.046	0.187127
7	unknown neurons	-0.541506	-0.535015	Male > Queen	-0.752	-0.324	0.117	1
9	unknown neurons	0.114032	0.451067	Queen > Male	-0.074	0.346	0.079	0.254739
10	unknown neurons	0	0.181268		-0.312	0.123	0.048	0.161101
12	unknown neurons	0	0.466511		-0.124	0.354	0.07	0.225592
19	unknown neurons	0.738005	1.3617	Queen > Male	0.354	1.04	0.19	0.99999
28	unknown neurons	-0.397839	-0.331474		-0.677	0.001	0.227	0.77307
30	unknown neurons	0.395886	0.89139	Queen > Male	-0.029	0.744	0.258	0.66073
41	unknown neurons	0.21171	0.675308	Queen > Male	-0.304	0.83	0.201	0.332828
17	astrocytes	0.641651	1.13815	Queen > Male	0.367	0.954	0.157	0.999911
36	astrocytes	-0.875601	-1.04226	Male > Queen	-1.249	-0.516	0.197	1
40	astrocytes	-1.84489	-2.61294	Male > Queen	-2.407	-1.288	0.308	1
22	ensheathing glia	0.473092	0.945819	Queen > Male	0.149	0.803	0.198	0.941234
29	surface glia	0	0.495769		-0.169	0.494	0.109	0.252281
39	cortex glia	0	0.307889		-0.38	0.496	0.111	0.243989
24	unknown glia	1.09794	1.84076	Queen > Male	0.587	1.472	0.24	1
32	unknown glia	0.126982	0.52457	Queen > Male	-0.14	0.489	0.104	0.262619

## Sheet: S5-2 Worker vs Male
Data S5-2. Cell clusters with significant differences in relatively abundance between Monomorium worker and male brains tested by scCODA, related to Figure 5b.
Cell clusters with scCODA Final Parameter other than 0 and > 1.3-fold change in relative abundance (i.e. Log2-fold change > 0.38 or Log2-fold change < -0.38) were defined as showing significant differences, and highlighted in bold font.
Final Parameter: the scCODA-inferred effect parameter for each cell cluster. A value other than zero suggests a credible change.
HDI 3%, HDI 97% and SD: 3%, 97% high-density intervals and standard deviation for the effect parameter across the HMC chian with length = 800,000 and burn-in = 10,000.
Inclusion probability: the posterior inclusion probability for the effect parameter.
Cluster ID	Annotation	Final Parameter	Log2-fold change	Change direction	HDI 3%	HDI 97%	SD	Inclusion probability
8	Kenyon cells (class A)	0.396444	0.508108	Worker > Male	0.219	0.599	0.105	0.997503
14	Kenyon cells (class A)	1.24918	1.70359	Worker > Male	0.987	1.509	0.137	1
18	Kenyon cells (class A)	0.728667	0.984027	Worker > Male	0.499	0.977	0.126	1
23	Kenyon cells (class A)	0.242817	0.336624		-0.016	0.482	0.152	0.467099
26	Kenyon cells (class A)	1.95872	2.63171	Worker > Male	1.498	2.355	0.228	1
31	Kenyon cells (class A)	3.5214	4.90289	Worker > Male	2.724	4.307	0.432	1
33	Kenyon cells (class A)	1.78628	2.47162	Worker > Male	1.436	2.142	0.189	1
35	Kenyon cells (class A)	1.65754	2.2677	Worker > Male	1.136	2.155	0.253	1
5	Kenyon cells (class B)	1.90605	2.6774	Worker > Male	1.71	2.146	0.122	1
13	Kenyon cells (class B)	-2.23322	-3.28242	Male > Worker	-2.506	-1.943	0.16	1
21	Kenyon cells (class B)	0.856252	1.18375	Worker > Male	0.592	1.158	0.16	1
37	Kenyon cells (class B)	0	-0.233226		0	0	0	0
6	optic lobe neurons (Medulla)	-1.55636	-2.32848	Male > Worker	-1.782	-1.376	0.115	1
15	optic lobe neurons (LC)	-1.5425	-2.26429	Male > Worker	-1.798	-1.27	0.137	1
16	optic lobe neurons (T4/T5)	-7.00623	-9.18186	Male > Worker	-8.682	-5.29	0.956	1
20	optic lobe neurons (LMC)	-2.58262	-3.82448	Male > Worker	-3.022	-2.142	0.253	1
25	optic lobe neurons (Medulla)	-4.23816	-6.56731	Male > Worker	-4.86	-3.47	0.372	1
27	optic lobe neurons (Medulla)	-3.59416	-5.32854	Male > Worker	-4.234	-2.984	0.346	1
42	photoreceptors	-3.91744	-3.86029	Male > Worker	-6.81	-2.146	1.22	1
11	olfactory projection neurons	1.15414	1.61313	Worker > Male	0.893	1.367	0.123	1
34	monoaminergic neurons	0.0573121	0.0714002		-0.161	0.341	0.052	0.133392
38	monoaminergic neurons	0.484069	0.65682	Worker > Male	0.126	0.887	0.267	0.783692
0	unknown neurons	0	-0.0901968		-0.146	0.089	0.021	0.0957152
1	unknown neurons	0.0517063	0.0277798		-0.048	0.201	0.033	0.156122
2	unknown neurons	0	-0.123728		-0.165	0.074	0.024	0.113627
3	unknown neurons	1.17391	1.59698	Worker > Male	0.989	1.374	0.105	1
4	unknown neurons	-0.127874	-0.261616		-0.312	0.028	0.072	0.223487
7	unknown neurons	-0.367072	-0.603187	Male > Worker	-0.539	-0.207	0.105	0.980673
9	unknown neurons	0.0761333	0.0892152		-0.054	0.273	0.046	0.150825
10	unknown neurons	0	-0.123967		-0.239	0.138	0.028	0.099338
12	unknown neurons	0.0420452	0.0294123		-0.101	0.261	0.043	0.191265
19	unknown neurons	1.10047	1.55473	Worker > Male	0.832	1.378	0.145	1
28	unknown neurons	-0.513999	-0.837209	Male > Worker	-0.79	-0.222	0.162	0.989196
30	unknown neurons	0.880292	1.22912	Worker > Male	0.572	1.182	0.165	1
41	unknown neurons	0.486367	0.807962	Worker > Male	-0.023	1.024	0.348	0.602311
17	astrocytes	0.77451	0.975044	Worker > Male	0.487	0.995	0.134	1
36	astrocytes	-0.840008	-1.29342	Male > Worker	-1.143	-0.543	0.172	1
40	astrocytes	-2.51485	-3.85122	Male > Worker	-3.116	-1.946	0.322	1
22	ensheathing glia	0.0654838	0.0861621		-0.082	0.325	0.06	0.230803
29	surface glia	0.527861	0.678906	Worker > Male	0.232	0.792	0.184	0.966856
39	cortex glia	0.112137	0.132208		-0.135	0.695	0.088	0.146948
24	unknown glia	1.57911	2.10565	Worker > Male	1.201	1.944	0.196	1
32	unknown glia	0.173632	0.243557		-0.066	0.501	0.101	0.18782

## Sheet: S5-3 Male vs Gyne
Data S5-3. Cell clusters with significant differences in relatively abundance between Monomorium male and gyne brains tested by scCODA, related to Figure 5b,c.
Cell clusters with scCODA Final Parameter other than 0 and > 1.3-fold change in relative abundance (i.e. Log2-fold change > 0.38 or Log2-fold change < -0.38) were defined as showing significant differences, and highlighted in bold font.
Final Parameter: the scCODA-inferred effect parameter for each cell cluster. A value other than zero suggests a credible change.
HDI 3%, HDI 97% and SD: 3%, 97% high-density intervals and standard deviation for the effect parameter across the HMC chian with length = 800,000 and burn-in = 10,000.
Inclusion probability: the posterior inclusion probability for the effect parameter.
Cluster ID	Annotation	Final Parameter	Log2-fold change	Change direction	HDI 3%	HDI 97%	SD	Inclusion probability
8	Kenyon cells (class A)	-0.215784	-0.431999	Gyne > Male	-0.457	0.013	0.147	0.584387
14	Kenyon cells (class A)	-0.528535	-0.868135	Gyne > Male	-0.87	-0.196	0.202	0.962563
18	Kenyon cells (class A)	-0.259021	-0.505068	Gyne > Male	-0.568	0.036	0.175	0.529186
23	Kenyon cells (class A)	0	-0.196601		-0.338	0.263	0.075	0.226214
26	Kenyon cells (class A)	-1.51491	-2.3185	Gyne > Male	-1.968	-1.07	0.24	1
31	Kenyon cells (class A)	-2.59462	-4.44701	Gyne > Male	-3.248	-1.857	0.403	1
33	Kenyon cells (class A)	0.0825158	0.118769		-0.419	0.599	0.156	0.31762
35	Kenyon cells (class A)	-0.375253	-0.730923	Gyne > Male	-0.825	0.129	0.269	0.535886
5	Kenyon cells (class B)	-0.636864	-1.03367	Gyne > Male	-0.944	-0.331	0.162	0.999385
13	Kenyon cells (class B)	1.08894	1.47809	Male > Gyne	0.862	1.35	0.128	1
21	Kenyon cells (class B)	-0.268563	-0.513493	Gyne > Male	-0.611	0.053	0.186	0.475053
37	Kenyon cells (class B)	-0.0646022	-0.322296		-0.53	0.216	0.116	0.328067
6	optic lobe neurons (Medulla)	0.636587	0.839864	Male > Gyne	0.445	0.863	0.118	1
15	optic lobe neurons (LC)	0.770216	1.00892	Male > Gyne	0.512	1.01	0.131	1
16	optic lobe neurons (T4/T5)	0.949306	1.26891	Male > Gyne	0.717	1.188	0.126	1
20	optic lobe neurons (LMC)	0.407747	0.488775	Male > Gyne	0.147	0.67	0.164	0.940037
25	optic lobe neurons (Medulla)	0.761794	1.03485	Male > Gyne	0.532	1.05	0.135	1
27	optic lobe neurons (Medulla)	0.414246	0.500243	Male > Gyne	0.143	0.691	0.176	0.921268
42	photoreceptors	0.552808	1.36746	Male > Gyne	-0.236	1.362	0.445	0.638239
11	olfactory projection neurons	-0.600622	-1.00718	Gyne > Male	-0.885	-0.293	0.169	0.992963
34	monoaminergic neurons	0	0.049881		-0.264	0.412	0.096	0.253897
38	monoaminergic neurons	0	-0.250199		-0.51	0.305	0.119	0.285163
0	unknown neurons	0	0.03428		-0.053	0.323	0.077	0.279227
1	unknown neurons	0	0.0730666		-0.033	0.365	0.084	0.290338
2	unknown neurons	0.197429	0.192648		-0.01	0.405	0.137	0.616239
3	unknown neurons	-0.916523	-1.47272	Gyne > Male	-1.171	-0.672	0.129	1
4	unknown neurons	0	-0.235807		-0.327	0.077	0.068	0.244142
7	unknown neurons	0.362052	0.426173	Male > Gyne	0.128	0.57	0.133	0.962575
9	unknown neurons	0	0.064437		-0.095	0.363	0.086	0.291948
10	unknown neurons	0	-0.0953254		-0.22	0.203	0.065	0.254059
12	unknown neurons	-0.65198	-1.01875	Gyne > Male	-0.932	-0.409	0.157	0.99719
19	unknown neurons	-0.560984	-0.948764	Gyne > Male	-0.914	-0.196	0.214	0.964681
28	unknown neurons	0.390104	0.478336	Male > Gyne	-0.007	0.699	0.225	0.781947
30	unknown neurons	-0.357004	-0.654782	Gyne > Male	-0.759	0.005	0.24	0.631828
41	unknown neurons	0	-0.139177		0	0	0	0
17	astrocytes	-0.412414	-0.656845	Gyne > Male	-0.727	-0.059	0.226	0.839919
36	astrocytes	0.622756	0.826487	Male > Gyne	0.281	0.984	0.199	0.987737
40	astrocytes	0.774929	1.12623	Male > Gyne	0.366	1.17	0.219	0.996694
22	ensheathing glia	-0.280826	-0.509196	Gyne > Male	-0.571	0.03	0.191	0.507927
29	surface glia	0	-0.237178		-0.418	0.27	0.093	0.253454
39	cortex glia	-0.0687628	-0.28206		-0.606	0.273	0.144	0.359295
24	unknown glia	-1.33156	-2.07257	Gyne > Male	-1.74	-0.922	0.217	1
32	unknown glia	0	-0.303731		-0.479	0.194	0.109	0.278501

## Sheet: S5-4 Worker vs Queen
Data S5-4. Cell clusters with significant differences in relatively abundance between Monomorium worker and queen brains tested by scCODA, related Figure 5b.
Cell clusters with scCODA Final Parameter other than 0 and > 1.3-fold change in relative abundance (i.e. Log2-fold change > 0.38 or Log2-fold change < -0.38) were defined as showing significant differences, and highlighted in bold font.
Final Parameter: the scCODA-inferred effect parameter for each cell cluster. A value other than zero suggests a credible change.
HDI 3%, HDI 97% and SD: 3%, 97% high-density intervals and standard deviation for the effect parameter across the HMC chian with length = 800,000 and burn-in = 10,000.
Inclusion probability: the posterior inclusion probability for the effect parameter.
Cluster ID	Annotation	Final Parameter	Log2-fold change	Change direction	HDI 3%	HDI 97%	SD	Inclusion probability
8	Kenyon cells (class A)	0.226253	0.0956891		0.027	0.401	0.133	0.721119
14	Kenyon cells (class A)	0.660651	0.775311	Worker > Queen	0.461	0.875	0.112	1
18	Kenyon cells (class A)	0.290612	0.220423		-0.005	0.467	0.157	0.805351
23	Kenyon cells (class A)	0	-0.075598		-0.118	0.313	0.056	0.192151
26	Kenyon cells (class A)	0.637977	0.730593	Worker > Queen	0.39	0.889	0.133	1
31	Kenyon cells (class A)	0.395733	0.368113		0.147	0.644	0.16	0.937927
33	Kenyon cells (class A)	1.10741	1.437	Worker > Queen	0.831	1.352	0.14	1
35	Kenyon cells (class A)	0.914434	1.14225	Worker > Queen	0.64	1.166	0.142	1
5	Kenyon cells (class B)	0.839239	0.999062	Worker > Queen	0.666	0.993	0.087	1
13	Kenyon cells (class B)	-0.832114	-1.4379	Queen > Worker	-1.151	-0.515	0.173	1
21	Kenyon cells (class B)	0.501508	0.571741	Worker > Queen	0.284	0.729	0.12	0.999043
37	Kenyon cells (class B)	0	-0.0361361		-0.184	0.415	0.085	0.227266
6	optic lobe neurons (Medulla)	-0.329899	-0.646501	Queen > Worker	-0.584	-0.077	0.18	0.793344
15	optic lobe neurons (LC)	-0.560502	-0.973429	Queen > Worker	-0.844	-0.292	0.152	0.996284
16	optic lobe neurons (T4/T5)	-4.21234	-6.5341	Queen > Worker	-5.552	-3	0.767	1
20	optic lobe neurons (LMC)	-2.10204	-3.27543	Queen > Worker	-2.575	-1.718	0.227	1
25	optic lobe neurons (Medulla)	-1.383	-2.6486	Queen > Worker	-2.219	-0.648	0.453	0.985099
27	optic lobe neurons (Medulla)	-1.7033	-2.76812	Queen > Worker	-2.396	-1.076	0.365	1
42	photoreceptors	-1.97789	-2.3056	Queen > Worker	-3.729	-0.287	1.042	0.92098
11	olfactory projection neurons	0.311473	0.254736		0.127	0.487	0.115	0.957578
34	monoaminergic neurons	0.208598	0.143234		-0.032	0.49	0.138	0.379078
38	monoaminergic neurons	0	-0.147788		0	0	0	0
0	unknown neurons	-0.144795	-0.356027		-0.284	0.006	0.09	0.439801
1	unknown neurons	0	-0.14074		-0.108	0.225	0.039	0.170605
2	unknown neurons	0.113664	-0.0424982		-0.024	0.274	0.072	0.31379
3	unknown neurons	0.420931	0.380431	Worker > Queen	0.261	0.591	0.086	0.999995
4	unknown neurons	-0.185799	-0.428554	Queen > Worker	-0.356	0.011	0.117	0.515987
7	unknown neurons	0	-0.0681722		-0.046	0.293	0.055	0.213246
9	unknown neurons	-0.130223	-0.361852		-0.327	0.021	0.088	0.362609
10	unknown neurons	0	-0.305235		-0.301	0.065	0.067	0.228946
12	unknown neurons	0	-0.437099		-0.298	0.085	0.066	0.248078
19	unknown neurons	0.265992	0.193033		0.049	0.493	0.155	0.738129
28	unknown neurons	-0.214381	-0.505735	Queen > Worker	-0.503	0.055	0.146	0.406394
30	unknown neurons	0.366324	0.337727		0.137	0.64	0.176	0.872568
41	unknown neurons	0	0.132654		-0.174	0.596	0.135	0.265719
17	astrocytes	0	-0.163109		-0.144	0.236	0.037	0.141552
36	astrocytes	0	-0.251158		-0.276	0.281	0.067	0.208291
40	astrocytes	-0.571193	-1.23828	Queen > Worker	-1.283	0.105	0.416	0.652686
22	ensheathing glia	-0.451427	-0.859656	Queen > Worker	-0.702	-0.192	0.133	0.995704
29	surface glia	0.253857	0.183137		-0.008	0.505	0.167	0.592494
39	cortex glia	0	-0.175681		-0.267	0.357	0.073	0.214191
24	unknown glia	0.331382	0.264889		0.097	0.579	0.169	0.853635
32	unknown glia	0	-0.281013		-0.27	0.181	0.049	0.177253

## Sheet: S5-5 Worker vs Gyne
Data S5-5. Cell clusters with significant differences in relatively abundance between Monomorium worker and gyne brains tested by scCODA, related Figure 5b,c.
Cell clusters with scCODA Final Parameter other than 0 and > 1.3-fold change in relative abundance (i.e. Log2-fold change > 0.38 or Log2-fold change < -0.38) were defined as showing significant differences, and highlighted in bold font.
Final Parameter: the scCODA-inferred effect parameter for each cell cluster. A value other than zero suggests a credible change.
HDI 3%, HDI 97% and SD: 3%, 97% high-density intervals and standard deviation for the effect parameter across the HMC chian with length = 800,000 and burn-in = 10,000.
Inclusion probability: the posterior inclusion probability for the effect parameter.
Cluster ID	Annotation	Final Parameter	Log2-fold change	Change direction	HDI 3%	HDI 97%	SD	Inclusion probability
8	Kenyon cells (class A)	0	0.0761092		-0.123	0.127	0.02	0.10267
14	Kenyon cells (class A)	0.52817	0.835454	Worker > Gyne	0.346	0.715	0.103	1
18	Kenyon cells (class A)	0.29292	0.478959	Worker > Gyne	0.071	0.505	0.153	0.805729
23	Kenyon cells (class A)	0	0.140023		-0.169	0.267	0.044	0.143234
26	Kenyon cells (class A)	0.147329	0.313205		-0.026	0.377	0.095	0.295695
31	Kenyon cells (class A)	0.240306	0.45588	Worker > Gyne	-0.004	0.484	0.162	0.579016
33	Kenyon cells (class A)	1.75766	2.59039	Worker > Gyne	1.39	2.072	0.183	1
35	Kenyon cells (class A)	1.00052	1.53677	Worker > Gyne	0.752	1.29	0.15	1
5	Kenyon cells (class B)	1.10533	1.64373	Worker > Gyne	0.952	1.273	0.094	1
13	Kenyon cells (class B)	-1.27059	-1.80433	Gyne > Worker	-1.551	-0.961	0.157	1
21	Kenyon cells (class B)	0.402413	0.670256	Worker > Gyne	0.18	0.614	0.126	0.985232
37	Kenyon cells (class B)	-0.404167	-0.555523	Gyne > Worker	-0.731	-0.133	0.202	0.870856
6	optic lobe neurons (Medulla)	-1.06709	-1.48861	Gyne > Worker	-1.278	-0.866	0.11	1
15	optic lobe neurons (LC)	-0.91304	-1.25536	Gyne > Worker	-1.171	-0.654	0.137	1
16	optic lobe neurons (T4/T5)	-5.95569	-7.91295	Gyne > Worker	-7.59	-4.37	0.88	1
20	optic lobe neurons (LMC)	-2.36054	-3.33571	Gyne > Worker	-2.77	-1.911	0.236	1
25	optic lobe neurons (Medulla)	-3.66468	-5.53246	Gyne > Worker	-4.403	-3.011	0.376	1
27	optic lobe neurons (Medulla)	-3.33413	-4.8283	Gyne > Worker	-3.946	-2.73	0.335	1
42	photoreceptors	-3.00064	-2.49283	Gyne > Worker	-5.586	-1.147	1.246	0.988943
11	olfactory projection neurons	0.37175	0.605955	Worker > Gyne	0.202	0.543	0.096	0.99533
34	monoaminergic neurons	0	0.121281		-0.187	0.259	0.048	0.203135
38	monoaminergic neurons	0	0.40662		-0.023	0.632	0.142	0.281684
0	unknown neurons	0	-0.0559168		-0.221	0.03	0.048	0.211278
1	unknown neurons	0	0.100846		-0.071	0.139	0.019	0.0959291
2	unknown neurons	0	0.0689208		-0.13	0.108	0.019	0.11398
3	unknown neurons	0	0.124254		-0.062	0.221	0.052	0.242701
4	unknown neurons	-0.39436	-0.497423	Gyne > Worker	-0.545	-0.234	0.083	1
7	unknown neurons	-0.161493	-0.177014		-0.327	0.011	0.099	0.356504
9	unknown neurons	0	0.153652		-0.08	0.21	0.031	0.123486
10	unknown neurons	-0.196885	-0.219292		-0.362	0.009	0.122	0.502167
12	unknown neurons	-0.714144	-0.989339	Gyne > Worker	-0.897	-0.531	0.099	1
19	unknown neurons	0.361408	0.605964	Worker > Gyne	0.163	0.576	0.138	0.953609
28	unknown neurons	-0.256336	-0.358873		-0.542	0.021	0.171	0.473101
30	unknown neurons	0.356181	0.574335	Worker > Gyne	0.098	0.606	0.184	0.824185
41	unknown neurons	0.36457	0.668785	Worker > Gyne	-0.076	0.883	0.253	0.427868
17	astrocytes	0.186085	0.318199		-0.016	0.381	0.114	0.363314
36	astrocytes	-0.302027	-0.466932	Gyne > Worker	-0.638	0.022	0.211	0.6123
40	astrocytes	-1.89849	-2.72499	Gyne > Worker	-2.507	-1.285	0.332	1
22	ensheathing glia	-0.299848	-0.423034	Gyne > Worker	-0.557	-0.06	0.172	0.721348
29	surface glia	0.276657	0.441728	Worker > Gyne	-0.007	0.525	0.174	0.539101
39	cortex glia	0	-0.149852		0	0	0	0
24	unknown glia	0	0.0330835		-0.18	0.156	0.03	0.125373
32	unknown glia	0	-0.0601743		-0.295	0.127	0.047	0.149496

## Sheet: S5-6 Queen vs Gyne
Data S5-6. Cell clusters with significant differences in relatively abundance between Monomorium queen and gyne brains tested by scCODA, related Figure 5b and Figure 6a.
Cell clusters with scCODA Final Parameter other than 0 and > 1.3-fold change in relative abundance (i.e. Log2-fold change > 0.38 or Log2-fold change < -0.38) were defined as showing significant differences, and highlighted in bold font.
Final Parameter: the scCODA-inferred effect parameter for each cell cluster. A value other than zero suggests a credible change.
HDI 3%, HDI 97% and SD: 3%, 97% high-density intervals and standard deviation for the effect parameter across the HMC chian with length = 800,000 and burn-in = 10,000.
Inclusion probability: the posterior inclusion probability for the effect parameter.
Cluster ID	Annotation	Final Parameter	Log2-fold change	Change direction	HDI 3%	HDI 97%	SD	Inclusion probability
8	Kenyon cells (class A)	0	-0.0195799		-0.275	0.114	0.065	0.259753
14	Kenyon cells (class A)	0	0.0601429		-0.255	0.205	0.054	0.203004
18	Kenyon cells (class A)	0	0.258535		-0.095	0.38	0.084	0.280581
23	Kenyon cells (class A)	0	0.215621		-0.152	0.331	0.084	0.331718
26	Kenyon cells (class A)	-0.326948	-0.417387	Gyne > Queen	-0.593	0.003	0.192	0.775703
31	Kenyon cells (class A)	0	0.0877664		-0.283	0.254	0.065	0.223565
33	Kenyon cells (class A)	0.66766	1.15339	Queen > Gyne	0.21	1.063	0.244	0.98127
35	Kenyon cells (class A)	0	0.394527		-0.146	0.543	0.144	0.368159
5	Kenyon cells (class B)	0.380287	0.644669	Queen > Gyne	0.187	0.603	0.118	0.983843
13	Kenyon cells (class B)	-0.298533	-0.366428		-0.547	0.008	0.186	0.674515
21	Kenyon cells (class B)	0	0.0985143		-0.23	0.262	0.061	0.230919
37	Kenyon cells (class B)	-0.378921	-0.519386	Gyne > Queen	-0.684	0.013	0.221	0.817711
6	optic lobe neurons (Medulla)	-0.618357	-0.842113	Gyne > Queen	-0.84	-0.404	0.116	1
15	optic lobe neurons (LC)	0	-0.281934		-0.484	0.033	0.151	0.532254
16	optic lobe neurons (T4/T5)	-0.979277	-1.37885	Gyne > Queen	-1.34	-0.691	0.181	1
20	optic lobe neurons (LMC)	0	-0.0602784		-0.336	0.125	0.078	0.284958
25	optic lobe neurons (Medulla)	-1.90287	-2.88386	Gyne > Queen	-2.482	-1.492	0.272	1
27	optic lobe neurons (Medulla)	-1.39677	-2.06018	Gyne > Queen	-1.915	-1.051	0.229	1
42	photoreceptors	0	-0.187233		0	0	0	0
11	olfactory projection neurons	0	0.351219		-0.018	0.399	0.126	0.539229
34	monoaminergic neurons	0	-0.0219532		-0.368	0.239	0.085	0.268706
38	monoaminergic neurons	0.301561	0.554408	Queen > Gyne	-0.019	0.702	0.211	0.545273
0	unknown neurons	0.142686	0.30011		-0.005	0.296	0.1	0.595766
1	unknown neurons	0	0.241587		-0.055	0.263	0.072	0.334747
2	unknown neurons	0	0.111419		-0.143	0.169	0.04	0.241261
3	unknown neurons	-0.207602	-0.256177		-0.402	-0.027	0.124	0.76388
4	unknown neurons	0	-0.0688694		-0.3	0.053	0.074	0.308532
7	unknown neurons	0	-0.108842		-0.332	0.045	0.09	0.387338
9	unknown neurons	0.292862	0.515504	Queen > Gyne	0.081	0.508	0.146	0.848853
10	unknown neurons	0	0.0859431		-0.188	0.196	0.044	0.199049
12	unknown neurons	-0.497232	-0.55224	Gyne > Queen	-0.699	-0.282	0.111	0.999287
19	unknown neurons	0.219149	0.412931	Queen > Gyne	-0.03	0.46	0.15	0.567813
28	unknown neurons	0	0.146862		-0.237	0.325	0.071	0.234368
30	unknown neurons	0	0.236609		-0.185	0.369	0.087	0.286719
41	unknown neurons	0	0.536131		-0.233	0.756	0.212	0.469799
17	astrocytes	0.282086	0.481308	Queen > Gyne	-0.004	0.491	0.166	0.731228
36	astrocytes	0	-0.215774		-0.529	0.147	0.144	0.373934
40	astrocytes	-0.900086	-1.48671	Gyne > Queen	-1.451	-0.413	0.294	0.996266
22	ensheathing glia	0.246681	0.436622	Queen > Gyne	-0.011	0.481	0.161	0.601528
29	surface glia	0	0.258591		-0.137	0.418	0.097	0.298837
39	cortex glia	0	0.0258292		-0.41	0.343	0.101	0.271186
24	unknown glia	-0.227968	-0.231805		-0.481	0.024	0.153	0.55608
32	unknown glia	0	0.220839		-0.184	0.343	0.082	0.328923

## Sheet: S5-7 D. mel. (Davie) 
Data S5-7. Cell clusters with significant differences in relatively abundance between Drosophila female and male brains tested by scCODA, related Figure 5c.
Note: no cell clusters meet the criteria of scCODA Final Parameter other than 0 and > 1.3-fold change in relative abundance (i.e. Log2-fold change > 0.38 or Log2-fold change < -0.38), the criteria deining significant differences in Monomorium comparisons.
Final Parameter: the scCODA-inferred effect parameter for each cell cluster. A value other than zero suggests a credible change.
HDI 3%, HDI 97% and SD: 3%, 97% high-density intervals and standard deviation for the effect parameter across the HMC chian with length = 800,000 and burn-in = 10,000.
Inclusion probability: the posterior inclusion probability for the effect parameter.
Cluster ID	Annotation	Final Parameter	Log2-fold change	HDI 3%	HDI 97%	SD	Inclusion probability
8	γ Kenyon cells	0	0.266457	-0.119	0.084	0.037	0.482846
22	α/β Kenyon cells	0	-0.0398205	-0.101	0.111	0.039	0.492392
28	α'/β' Kenyon cells	0	-0.232335	-0.099	0.116	0.04	0.495956
57	MBON	0	-0.142817	-0.103	0.113	0.039	0.495079
27	OPN: adPN_and_lPN	0	-0.0988732	-0.105	0.11	0.039	0.477797
80	Poxn	0	-0.319798	-0.1	0.12	0.04	0.487936
86	DN1	0	1.39444	-0.122	0.101	0.041	0.484592
36	Clock_neurons	0	-0.0570329	-0.11	0.103	0.039	0.4933
53	Photoreceptors	0	-0.0499572	-0.11	0.107	0.04	0.493285
39	Lai (OLs)	0	0.138185	-0.112	0.105	0.039	0.484264
37	T1 (OLs)	0	0.422976	-0.114	0.1	0.039	0.480621
45	Tm1(OLs)	0	0.188831	-0.114	0.099	0.039	0.483287
24	T4/T5 (OLs)	0	-0.185146	-0.105	0.102	0.038	0.488228
12	Unknown neurons	0	0.111258	-0.11	0.094	0.037	0.483941
48	Pm1/Pm2/Pm3 (OLs)	0	0.166664	-0.107	0.109	0.039	0.487505
26	Mi1 (OLs)	0	0.394723	-0.119	0.095	0.04	0.493079
11	Unknown neurons	0	-0.133999	-0.092	0.112	0.037	0.481372
18	Unknown neurons	0	-0.15339	-0.094	0.117	0.039	0.485736
20	L1/L2/L3/L4/L5 (OLs)	0	0.214212	-0.119	0.094	0.039	0.493869
31	T2/T3 (OLs)	0	-0.0490957	-0.108	0.104	0.038	0.489395
65	C3 (OLs)	0	-0.544502	-0.101	0.115	0.04	0.480449
72	Lawf2 (OLs)	0	0.252936	-0.113	0.096	0.039	0.497656
73	Pm3_ (OLs)	0	0.169861	-0.112	0.107	0.041	0.503156
41	Tm3 (OLs)	0	0.390822	-0.119	0.095	0.04	0.499015
38	Serotonergic (MNs)	0	-0.0862271	-0.106	0.109	0.039	0.481267
42	Dopaminergic (MNs)	0	-0.0394497	-0.103	0.113	0.04	0.496169
46	Peptidergic	0	-0.131136	-0.109	0.107	0.04	0.494385
51	Tm4 (OLs)	0	0.167191	-0.113	0.105	0.04	0.496
58	Lawf1 (OLs)	0	-0.138734	-0.106	0.112	0.04	0.492187
17	Mip	0	-0.148781	-0.096	0.113	0.039	0.488921
61	dFB	0	-0.122317	-0.107	0.11	0.04	0.493954
64	Octopaminergic-Tyraminergic (MNs)	0	0.272214	-0.109	0.105	0.04	0.499221
0	Unknown neurons	0	-0.0730244	-0.081	0.106	0.034	0.492672
1	Unknown neurons	0	-0.0367774	-0.084	0.097	0.032	0.466287
2	Unknown neurons	0	-0.113266	-0.085	0.106	0.035	0.494587
3	Unknown neurons	0	0.116551	-0.107	0.082	0.034	0.482685
4	Unknown neurons	0	-0.000155819	-0.092	0.101	0.034	0.468926
5	Unknown neurons	0	0.32322	-0.139	0.069	0.04	0.489397
6	Unknown neurons	0	-0.274365	-0.072	0.135	0.04	0.498097
7	Unknown neurons	0	0.249385	-0.125	0.089	0.039	0.484746
9	Unknown neurons	0	-0.0894131	-0.09	0.109	0.036	0.482297
13	Unknown neurons	0	0.0560702	-0.096	0.11	0.037	0.484964
15	Unknown neurons	0	-0.130116	-0.095	0.114	0.038	0.500715
16	Unknown neurons	0	0.0372557	-0.103	0.1	0.037	0.50111
19	Unknown neurons	0	0.145169	-0.112	0.1	0.039	0.48331
21	Unknown neurons	0	0.053306	-0.107	0.1	0.037	0.474162
23	Unknown neurons	0	-2.23748	-0.111	0.116	0.042	0.498574
25	Unknown neurons	0	-0.309815	-0.1	0.119	0.04	0.493279
29	Unknown neurons	0	0.11402	-0.115	0.097	0.039	0.490962
30	Unknown neurons	0	0.0582749	-0.113	0.102	0.039	0.48601
32	Unknown neurons	0	-0.74249	-0.1	0.12	0.041	0.499521
33	T2a (OLs)	0	0.826355	-0.128	0.092	0.042	0.491154
34	Unknown neurons	0	-0.14921	-0.109	0.108	0.04	0.49439
40	Unknown neurons	0	0.0867838	-0.104	0.106	0.039	0.492077
44	Unknown neurons	0	-0.129513	-0.105	0.113	0.04	0.494667
47	Unknown neurons	0	-0.0519763	-0.11	0.106	0.039	0.483056
49	Optic lobe neurons (OLs)	0	-0.291315	-0.102	0.113	0.04	0.490151
50	Unknown neurons	0	-0.119007	-0.107	0.108	0.039	0.47869
52	Unknown neurons	0	-0.101707	-0.107	0.108	0.039	0.492428
54	Unknown neurons	0	0.190577	-0.11	0.109	0.04	0.488821
55	Unknown neurons	0	-0.0937297	-0.105	0.11	0.039	0.48379
56	Unknown neurons	0	0.297133	-0.113	0.104	0.04	0.491279
59	Unknown neurons	0	-0.280268	-0.102	0.119	0.041	0.504931
62	Unknown neurons	0	0.102537	-0.107	0.104	0.038	0.4817
63	Tm9 (OLs)	0	0.115593	-0.109	0.101	0.039	0.476708
67	Optic lobe neurons (OLs)	0	-0.0780427	-0.111	0.107	0.04	0.502097
68	Unknown neurons	0	0.257783	-0.11	0.107	0.04	0.48759
69	Unknown neurons	0	-0.181094	-0.105	0.109	0.039	0.4842
71	Unknown neurons	0	0.106831	-0.107	0.108	0.039	0.477513
74	Dm9 (OLs)	0	0.31472	-0.117	0.111	0.042	0.483133
75	Unknown neurons	0	-0.0815267	-0.11	0.106	0.04	0.49711
76	Unknown neurons	0	0.514026	-0.114	0.106	0.04	0.479015
77	C2 (OLs)	0	0.298518	-0.119	0.102	0.041	0.489956
78	Optic lobe neurons (OLs)	0	0.329296	-0.113	0.103	0.04	0.497415
79	Unknown glia	0	-0.4201	-0.107	0.112	0.04	0.490738
81	Unknown neurons	0	0.0932762	-0.105	0.118	0.04	0.491069
83	Unknown neurons	0	0.347269	0	0	0	0
84	Unknown neurons	0	-0.0373932	-0.115	0.105	0.04	0.479044
10	Astrocytes	0	-0.095304	-0.098	0.107	0.038	0.5062
14	Ensheathing_glia	0	0.00482495	-0.117	0.098	0.04	0.500385
35	Ensheathing_glia	0	0.0919232	-0.104	0.112	0.039	0.490305
85	Subperineurial_glia (SG)	0	-0.853475	-0.108	0.112	0.041	0.497151
66	Subperineurial_glia (SG)	0	0.565061	-0.116	0.103	0.041	0.5019
70	Perineurial_glia (SG)	0	1.22453	-0.128	0.095	0.042	0.489126
82	Chiasm_glia	0	0.545267	-0.106	0.117	0.042	0.510138
60	Cortex_glia	0	0.652794	-0.121	0.097	0.041	0.498941
43	Hemocytes	0	0.817975	-0.129	0.092	0.042	0.495331

## Sheet: S5-8 D. mel. (Li)
Data S5-8. Cell clusters with significant differences in relatively abundance between Drosophila female and male heads tested by scCODA, related Figure 5c.
Note: no cell clusters meet the criteria of scCODA Final Parameter other than 0 and > 1.3-fold change in relative abundance (i.e. Log2-fold change > 0.38 or Log2-fold change < -0.38), the criteria deining significant differences in Monomorium comparisons.
Final Parameter: the scCODA-inferred effect parameter for each cell cluster. A value other than zero suggests a credible change.
HDI 3%, HDI 97% and SD: 3%, 97% high-density intervals and standard deviation for the effect parameter across the HMC chian with length = 800,000 and burn-in = 10,000.
Inclusion probability: the posterior inclusion probability for the effect parameter.
Cluster ID	Annotation	Final Parameter	Log2-fold change	HDI 3%	HDI 97%	SD	Inclusion probability
13	gamma Kenyon cell (KCs)	0	0.11362	-0.094	0.163	0.05	0.483859
34	alpha/beta Kenyon cell (KCs)	0	0.131466	-0.118	0.177	0.057	0.507041
38	alpha'/beta' Kenyon cell (KCs)	0	-0.0163056	-0.158	0.146	0.056	0.494354
65	Kenyon cell (KCs)	0	0.411858	-0.138	0.216	0.069	0.529664
6	columnar neuron T1 (OLs)	0	-0.0967509	-0.16	0.085	0.047	0.459195
8	T neuron T4/T5a-b (OLs)	-0.0917887	-0.28522	-0.238	0.042	0.076	0.661692
12	lamina monopolar neuron L2	0	0.0564824	-0.125	0.133	0.047	0.464687
14	lamina monopolar neuron L3 (OLs)	0	0.0406097	-0.117	0.153	0.05	0.485787
15	medullary intrinsic neuron Mi1 (OLs)	0	0.0138714	-0.135	0.133	0.049	0.473836
17	transmedullary neuron Tm1 (OLs)	0	-0.0353303	-0.157	0.114	0.05	0.475877
19	lamina monopolar neuron L1 (OLs)	0	0.0066045	-0.132	0.144	0.051	0.480097
20	T neuron T4/T5c-d (OLs)	0	-0.0715733	-0.161	0.131	0.055	0.495979
21	transmedullary neuron Tm2 (OLs)	0	-0.234838	-0.212	0.089	0.064	0.530882
23	lamina monopolar neuron L4 (OLs)	0	0.11382	-0.151	0.145	0.055	0.486092
24	medullary intrinsic neuron Mi4 (OLs)	0	-0.163612	-0.188	0.11	0.058	0.504351
25	T neuron T2a (OLs)	0	-0.213752	-0.208	0.102	0.065	0.525754
26	T neuron T3 (OLs)	0	-0.168524	-0.192	0.113	0.06	0.501431
27	centrifugal neuron C3 (OLs)	0	-0.21558	-0.2	0.106	0.062	0.509482
28	transmedullary neuron Tm3a (OLs)	0	-0.244902	-0.208	0.105	0.065	0.523144
29	T neuron T2 (OLs)	0	-0.0199015	-0.162	0.136	0.055	0.483915
31	transmedullary neuron Tm4 (OLs)	0	-0.290494	-0.213	0.098	0.066	0.540626
33	lamina monopolar neuron L5 (OLs)	0	-0.265098	-0.205	0.116	0.065	0.524654
35	centrifugal neuron C2 (OLs)	0	-0.223971	-0.212	0.105	0.065	0.519377
37	transmedullary Y neuron TmY5a (OLs)	0	-0.242274	-0.2	0.119	0.064	0.53611
39	transmedullary Y neuron TmY8 (OLs)	0	-0.281473	-0.205	0.121	0.066	0.532818
40	T neuron T4/T5 (OLs)	0	0.180877	-0.124	0.195	0.061	0.505926
41	lamina intrinsic amacrine neuron Lai (OLs)	0	0.160929	-0.149	0.176	0.061	0.510923
43	lobula columnar neuron LC17 (OLs)	0	0.223311	-0.134	0.191	0.063	0.517756
44	distal medullary amacrine neuron Dm8 (OLs)	0	0.0492803	-0.154	0.171	0.06	0.502364
46	distal medullary amacrine neuron Dm3 (OLs)	0	-0.223738	-0.207	0.131	0.066	0.526628
48	distal medullary amacrine neuron Dm10 (OLs)	0	-0.286771	-0.203	0.139	0.068	0.541141
49	medullary intrinsic neuron Mi15 (OLs)	0	-0.375214	-0.226	0.121	0.07	0.539772
51	transmedullary neuron Tm20 (OLs)	0	-0.0430831	-0.175	0.157	0.061	0.499374
52	transmedullary neuron Tm9 (OLs)	0	-0.113775	-0.183	0.155	0.063	0.505141
53	medullary intrinsic neuron Mi9 (OLs)	0	-0.245171	-0.205	0.136	0.065	0.509385
54	distal medullary amacrine neuron Dm9 (OLs)	0	0.490651	-0.127	0.226	0.073	0.543472
56	lamina wide-field 2 neuron (OLs)	0	-0.019758	-0.175	0.16	0.062	0.500295
58	lobula columnar neuron LC10 (OLs)	0	0.230883	-0.153	0.19	0.065	0.513628
59	lamina wide-field 1 neuron (OLs)	0	-0.031332	-0.173	0.17	0.064	0.515808
60	transmedullary neuron Tm5c (OLs)	0	-0.260403	-0.207	0.143	0.068	0.516703
61	transmedullary Y neuron TmY14 (OLs)	0	0.188687	-0.166	0.18	0.064	0.499705
62	transmedullary Y neuron TmY4 (OLs)	0	-0.137133	-0.186	0.157	0.064	0.513023
66	transmedullary neuron Tm29 (OLs)	0	-0.0520018	-0.181	0.171	0.066	0.51909
69	distal medullary amacrine neuron Dm12 (OLs)	0	-0.230825	-0.193	0.156	0.065	0.509918
70	proximal medullary amacrine neuron Pm2 (OLs)	0	0.211553	-0.17	0.191	0.068	0.518282
71	proximal medullary amacrine neuron Pm4 (OLs)	0	0.0950849	-0.178	0.188	0.069	0.520369
72	lobula columnar neuron LC12 (OLs)	0	0.00746181	-0.182	0.184	0.068	0.52269
80	distal medullary amacrine neuron Dm11 (OLs)	0	0.0492819	-0.188	0.185	0.071	0.51821
47	dopaminergic PAM neuron (MNs)	0	0.265315	-0.144	0.197	0.065	0.512882
63	octopaminergic/tyraminergic neuron (MNs)	0	0.271682	-0.161	0.191	0.066	0.509156
75	dopaminergic neuron (MNs)	0	-0.213753	-0.184	0.187	0.069	0.510651
76	antennal lobe projection neuron (OPNs)	0	1.24193	-0.154	0.22	0.073	0.527697
68	Poxn neuron	0	0.280605	-0.164	0.198	0.068	0.510221
0	unannotated	0	0.0832167	0	0	0	0
11	olfactory receptor neuron	0	-0.1422	-0.185	0.077	0.055	0.505951
22	auditory sensory neuron	0	0.0366825	-0.127	0.162	0.053	0.489064
32	Johnston organ neuron	0	-0.278988	-0.219	0.097	0.067	0.53429
77	antennal trichoid sensillum at4	0	0.464319	-0.172	0.203	0.072	0.529344
79	adult olfactory receptor neuron Gr21a/63a	0	1.04928	-0.191	0.194	0.074	0.539315
1	outer photoreceptor cell	0.0959868	0.134462	-0.002	0.178	0.055	0.856256
2	cone cell	0	0.0174485	-0.101	0.068	0.028	0.377287
9	photoreceptor cell R8	0	0.115741	-0.108	0.148	0.047	0.466346
36	photoreceptor cell R7	0	0.202633	-0.133	0.192	0.063	0.512523
64	photoreceptor-like	0	-0.681108	-0.198	0.172	0.07	0.524905
81	dorsal rim area	0	0.0492854	-0.194	0.193	0.073	0.513838
4	ensheathing glial cell (EG)	0	-0.138431	-0.175	0.069	0.053	0.507533
5	adult brain perineurial glial cell (SG)	0	-0.177312	-0.195	0.062	0.06	0.549728
16	adult lamina epithelial/marginal glial cell (NPG)	0	-0.19198	-0.183	0.101	0.057	0.507279
18	adult reticular neuropil associated glial cell (ALG)	0	-0.0426	-0.142	0.132	0.05	0.477497
30	optic-lobe-associated cortex glial cell (CG)	0	-0.134917	-0.173	0.134	0.057	0.484113
45	adult optic chiasma glial cell (CG)	0	0.0492818	-0.171	0.17	0.063	0.510105
50	subperineurial glial cell (SG)	0	-0.0568462	-0.189	0.144	0.063	0.504182
73	adult brain cell body glial cell (CG)	0	0.821871	-0.16	0.207	0.073	0.554279
78	perineurial glial sheath (SG)	0	1.04928	-0.178	0.193	0.069	0.50539
3	epithelial cell	-0.163108	-0.308093	-0.272	-0.054	0.06	0.990092
7	skeletal muscle of head	0	-0.213058	-0.229	0.043	0.072	0.639549
10	pigment cell	0	-0.0819595	-0.152	0.101	0.047	0.474405
42	hemocyte	0	-0.748226	-0.255	0.099	0.081	0.582062
55	artefact	0	0.352677	-0.131	0.219	0.071	0.544662
57	pericerebral adult fat mass	0	-0.446679	-0.222	0.124	0.071	0.554033
67	adult fat body	0	-0.21375	-0.207	0.159	0.07	0.518049
74	ocellus retinula cell	0	-1.20706	-0.23	0.147	0.075	0.529636
